# Supplementary material for: Genome-Wide Identification of the Cytochrome P450 Superfamily Genes and Targeted Editing of BnCYP704B1 Confers Male Sterility in Rapeseed
Source: Plants (Basel). 2023 Jan 12;12(2):365. doi: 10.3390/plants12020365 (PMC9864081; doi:10.3390/plants12020365)
Supplement: Supplementary file 1 [file plants-12-00365-s001.zip]

Archive with 2 entries (2 files):
- Figure S1-S6  20230111.pdf
- Table S1-S10 20221224═Ω│╔.xlsx
