# Supplementary material for: Genome-Wide Identification of the Cytochrome P450 Superfamily Genes and Targeted Editing of BnCYP704B1 Confers Male Sterility in Rapeseed
Source: Plants (Basel). 2023 Jan 12;12(2):365. doi: 10.3390/plants12020365 (PMC9864081; doi:10.3390/plants12020365)
Supplement: Supplementary file 1 [file plants-12-00365-s001.zip › Table S1-S10 20221224═Ω│╔.xlsx]

## Sheet: Table S1
Table S1. Details of the identified BnCYP450 genes in Brassica napus.
Name	Gene ID	Protein ID	Classifications		Chromosome	Location			Length	MW	pI	Orthologs in Arabidopsis
			Clans	Subfamily		gene_start	gene_end	chain	(aa)	(Da)
BnCYP51G1a	ZS11A01G039050	GWHPANRE004986	CYP51 clan	CYP51	chrA01	29433167	29435034	-	479	54461.9	9	AtCYP51G1
BnCYP51G1b	ZS11A06G007880	GWHPANRE027387	CYP51 clan	CYP51	chrA06	4374818	4377516	+	488	55651.3	8.62	AtCYP51G1
BnCYP51G1c	ZS11A08G029650	GWHPANRE039714	CYP51 clan	CYP51	chrA08	21435873	21438629	-	488	55670.2	8.54	AtCYP51G1
BnCYP51G1d	ZS11C01G052810	GWHPANRE056824	CYP51 clan	CYP51	chrC01	49122227	49123974	-	491	55863.4	8.31	AtCYP51G1
BnCYP51G1e	ZS11C01G052890	GWHPANRE056832	CYP51 clan	CYP51	chrC01	49155626	49157473	-	117	13176.3	9.18	AtCYP51G1
BnCYP51G1f	ZS11C01G053050	GWHPANRE056849	CYP51 clan	CYP51	chrC01	49290258	49306505	-	1332	150410	6.49	AtCYP51G1
BnCYP51G1g	ZS11C05G009210	GWHPANRE084827	CYP51 clan	CYP51	chrC05	5027322	5029625	+	488	55605.4	8.71	AtCYP51G1
BnCYP51G1h	ZS11C08G012160	GWHPANRE105475	CYP51 clan	CYP51	chrC08	16524718	16526312	-	337	38381	7.09	AtCYP51G1
BnCYP51G1i	ZS11C08G026130	GWHPANRE107056	CYP51 clan	CYP51	chrC08	29947093	29955115	+	498	56807.7	9.03	AtCYP51G1
BnCYP709B1a	ZS11A02G020120	GWHPANRE008048	CYP72 clan	CYP709	chrA02	12170085	12172412	-	538	62051.8	9.1	AtCYP709B1
BnCYP709B1b	ZS11A07G029330	GWHPANRE034757	CYP72 clan	CYP709	chrA07	22569970	22572130	+	500	57764.8	9.5	AtCYP709B1
BnCYP709B1c	ZS11C06G036320	GWHPANRE094898	CYP72 clan	CYP709	chrC06	37459881	37460933	+	264	31166.8	10.03	AtCYP709B1
BnCYP709B1d	ZS11C06G036330	GWHPANRE094899	CYP72 clan	CYP709	chrC06	37460938	37461988	+	255	29095.8	8.32	AtCYP709B1
BnCYP709B2a	ZS11A05G001100	GWHPANRE021932	CYP72 clan	CYP709	chrA05	651567	656931	+	633	72392.8	10.05	AtCYP709B2
BnCYP709B2b	ZS11C04G000170	GWHPANRE075612	CYP72 clan	CYP709	chrC04	118468	120505	+	520	59692	10.01	AtCYP709B2
BnCYP709B3a	ZS11A06G036400	GWHPANRE030617	CYP72 clan	CYP709	chrA06	25604525	25607078	-	518	59747.8	9.71	AtCYP709B3
BnCYP709B3b	ZS11C07G038420	GWHPANRE101186	CYP72 clan	CYP709	chrC07	42676608	42679409	+	520	60038.2	8.59	AtCYP709B3
BnCYP709B3c	ZS11C07G038430	GWHPANRE101187	CYP72 clan	CYP709	chrC07	42692388	42702025	+	907	104756	8.66	AtCYP709B3
BnCYP709B3d	ZS11C07G038460	GWHPANRE101190	CYP72 clan	CYP709	chrC07	42715072	42718014	+	521	60252.4	9.46	AtCYP709B3
BnCYP714A1a	ZS11A06G031080	GWHPANRE030007	CYP72 clan	CYP714	chrA06	22542640	22546529	-	533	60353.1	9.17	AtCYP714A1
BnCYP714A1b	ZS11C07G044740	GWHPANRE101920	CYP72 clan	CYP714	chrC07	46987819	46990732	+	533	60312.1	8.63	AtCYP714A1
BnCYP714A2a	ZS11A02G041790	GWHPANRE010479	CYP72 clan	CYP714	chrA02	31086561	31087269	+	181	20672.3	10.28	AtCYP714A2
BnCYP714A2b	ZS11C02G063460	GWHPANRE064786	CYP72 clan	CYP714	chrC02	61858383	61858906	+	140	15755.1	6.91	AtCYP714A2
BnCYP714A2c	ZS11C02G063470	GWHPANRE064787	CYP72 clan	CYP714	chrC02	61858938	61861204	+	369	41794	5.64	AtCYP714A2
BnCYP715A1a	ZS11A02G014730	GWHPANRE007413	CYP72 clan	CYP715	chrA02	8228462	8253199	-	1885	211991	6.97	AtCYP715A1
BnCYP715A1b	ZS11A03G013700	GWHPANRE012516	CYP72 clan	CYP715	chrA03	6778134	6780953	-	518	58792.7	9.43	AtCYP715A1
BnCYP715A1c	ZS11C02G020560	GWHPANRE060059	CYP72 clan	CYP715	chrC02	15682363	15693909	-	518	59095.7	9.37	AtCYP715A1
BnCYP715A1d	ZS11C02G020730	GWHPANRE060077	CYP72 clan	CYP715	chrC02	15855371	15858395	+	518	59056.7	8.32	AtCYP715A1
BnCYP715A1e	ZS11C03G016260	GWHPANRE067173	CYP72 clan	CYP715	chrC03	8571728	8578077	-	785	87795.8	9.36	AtCYP715A1
BnCYP72A10	ZS11C06G006880	GWHPANRE091613	CYP72 clan	CYP72	chrC06	6218490	6219246	-	178	20243.9	10.21	AtCYP72A10
BnCYP72A15a	ZS11A01G038320	GWHPANRE004904	CYP72 clan	CYP72	chrA01	28920294	28929520	-	994	113086	9.52	AtCYP72A15
BnCYP72A15b	ZS11A05G031150	GWHPANRE025292	CYP72 clan	CYP72	chrA05	23497450	23506859	-	1562	177521	9.73	AtCYP72A15
BnCYP72A15c	ZS11A06G003530	GWHPANRE026898	CYP72 clan	CYP72	chrA06	2136265	2149354	-	1034	118470	9.31	AtCYP72A15
BnCYP72A15d	ZS11C01G051530	GWHPANRE056687	CYP72 clan	CYP72	chrC01	47906476	47947737	-	1971	224300	9.3	AtCYP72A15
BnCYP72A15e	ZS11C01G051550	GWHPANRE056689	CYP72 clan	CYP72	chrC01	47926835	47930301	-	536	60916.9	9.83	AtCYP72A15
BnCYP72A15f	ZS11C03G043190	GWHPANRE070249	CYP72 clan	CYP72	chrC03	27893953	27899308	+	704	80312.2	9.45	AtCYP72A15
BnCYP72A15g	ZS11C03G043210	GWHPANRE070251	CYP72 clan	CYP72	chrC03	27931814	27944259	+	912	103543	8.87	AtCYP72A15
BnCYP72A15h	ZS11C05G053880	GWHPANRE089810	CYP72 clan	CYP72	chrC05	49678412	49687505	-	1589	180464	9.75	AtCYP72A15
BnCYP72A15i	ZS11C06G006860	GWHPANRE091610	CYP72 clan	CYP72	chrC06	6206172	6208835	-	548	62964.2	9.33	AtCYP72A15
BnCYP72A7a	ZS11A01G038340	GWHPANRE004906	CYP72 clan	CYP72	chrA01	28929541	28931368	-	508	57879.8	9.52	AtCYP72A7
BnCYP72A7b	ZS11A01G038350	GWHPANRE004907	CYP72 clan	CYP72	chrA01	28931384	28933026	-	257	28887.4	7.22	AtCYP72A7
BnCYP72A7c	ZS11A05G031180	GWHPANRE025295	CYP72 clan	CYP72	chrA05	23514716	23516701	-	551	62478.7	8.76	AtCYP72A7
BnCYP72A7d	ZS11C05G053910	GWHPANRE089814	CYP72 clan	CYP72	chrC05	49701711	49710763	-	1561	177912	9.3	AtCYP72A7
BnCYP72A8	ZS11A05G031170	GWHPANRE025294	CYP72 clan	CYP72	chrA05	23511923	23514308	-	515	58608.2	8.58	AtCYP72A8
BnCYP72A9a	ZS11A03G034750	GWHPANRE014986	CYP72 clan	CYP72	chrA03	17871908	17887850	+	1412	160842	9.13	AtCYP72A9
BnCYP72A9b	ZS11A05G031160	GWHPANRE025293	CYP72 clan	CYP72	chrA05	23506920	23509108	-	508	58241	9.33	AtCYP72A9
BnCYP72A9c	ZS11C03G043160	GWHPANRE070246	CYP72 clan	CYP72	chrC03	27863352	27865785	+	511	58665.7	8.61	AtCYP72A9
BnCYP72A9d	ZS11C05G014400	GWHPANRE085392	CYP72 clan	CYP72	chrC05	8829279	8830180	+	130	14262.4	10.47	AtCYP72A9
BnCYP72C1a	ZS11A06G012090	GWHPANRE027862	CYP72 clan	CYP72	chrA06	6819543	6822839	-	519	59396.9	9.65	AtCYP72C1
BnCYP72C1b	ZS11A08G027750	GWHPANRE039501	CYP72 clan	CYP72	chrA08	20599691	20602998	+	201	23337.4	9.97	AtCYP72C1
BnCYP72C1c	ZS11A09G055690	GWHPANRE046443	CYP72 clan	CYP72	chrA09	40843702	40847329	+	519	59527.9	9.08	AtCYP72C1
BnCYP72C1d	ZS11C05G014380	GWHPANRE085390	CYP72 clan	CYP72	chrC05	8809551	8813028	+	519	59389.9	9.73	AtCYP72C1
BnCYP72C1e	ZS11C08G028910	GWHPANRE107375	CYP72 clan	CYP72	chrC08	31680348	31683744	-	517	59088.6	9.35	AtCYP72C1
BnCYP72C1f	ZS11C08G054300	GWHPANRE110284	CYP72 clan	CYP72	chrC08	48690831	48699565	+	863	98178.9	8.55	AtCYP72C1
BnCYP721A1a	ZS11A07G038600	GWHPANRE035816	CYP72 clan	CYP721	chrA07	27834704	27841113	-	474	54929.6	9.97	AtCYP721A1
BnCYP721A1b	ZS11C06G049350	GWHPANRE096372	CYP72 clan	CYP721	chrC06	47413852	47416167	-	504	58116.4	9.77	AtCYP721A1
BnCYP734A1a	ZS11A07G017550	GWHPANRE033400	CYP72 clan	CYP734	chrA07	15899074	15902573	+	522	59652.6	9.32	AtCYP734A1
BnCYP734A1b	ZS11C04G024220	GWHPANRE078293	CYP72 clan	CYP734	chrC04	20406579	20411266	-	521	59511.5	9.63	AtCYP734A1
BnCYP735A1a	ZS11A04G010670	GWHPANRE019402	CYP72 clan	CYP735	chrA04	9124823	9128696	-	518	58704.3	9.34	AtCYP735A1
BnCYP735A1b	ZS11C04G046740	GWHPANRE080767	CYP72 clan	CYP735	chrC04	46214847	46218647	+	518	58754.4	9.46	AtCYP735A1
BnCYP735A2a	ZS11A02G016760	GWHPANRE007651	CYP72 clan	CYP735	chrA02	9768335	9774787	-	404	45960.3	9.73	AtCYP735A2
BnCYP735A2b	ZS11C02G023510	GWHPANRE060389	CYP72 clan	CYP735	chrC02	18625156	18628705	-	404	45930.3	9.49	AtCYP735A2
BnCYP710A1a	ZS11A04G024270	GWHPANRE020924	CYP710 clan	CYP710	chrA04	18442793	18444438	-	501	56479.1	8.07	AtCYP710A1
BnCYP710A1b	ZS11A05G010210	GWHPANRE022950	CYP710 clan	CYP710	chrA05	5866163	5868114	+	497	56077.3	7.33	AtCYP710A1
BnCYP710A1c	ZS11C04G013920	GWHPANRE077172	CYP710 clan	CYP710	chrC04	11123477	11125551	+	503	56452.7	6.9	AtCYP710A1
BnCYP710A1d	ZS11C04G064620	GWHPANRE082772	CYP710 clan	CYP710	chrC04	61447685	61448089	-	134	15234.5	7.38	AtCYP710A1
BnCYP710A1f	ZS11C04G064630	GWHPANRE082773	CYP710 clan	CYP710	chrC04	61447685	61449190	-	501	56404.1	7.83	AtCYP710A1
BnCYP710A1g	ZS11C04G064640	GWHPANRE082774	CYP710 clan	CYP710	chrC04	61455382	61456912	-	500	56132.5	7.19	AtCYP710A1
BnCYP711A1a	ZS11A03G024060	GWHPANRE013738	CYP711 clan	CYP711	chrA03	12515023	12517837	+	530	60311.3	9.72	AtCYP711A1
BnCYP711A1b	ZS11C03G029830	GWHPANRE068760	CYP711 clan	CYP711	chrC03	17977557	17980919	+	530	60434.5	9.72	AtCYP711A1
BnCYP74Aa	ZS11A02G030080	GWHPANRE009154	CYP74 clan	CYP74	chrA02	21342579	21345585	-	529	59065.7	9.08	AtCYP74A
BnCYP74Ab	ZS11C02G046120	GWHPANRE062854	CYP74 clan	CYP74	chrC02	44524015	44526316	+	529	59008.7	8.89	AtCYP74A
BnCYP74B2a	ZS11A03G044060	GWHPANRE016038	CYP74 clan	CYP74	chrA03	23076523	23082080	+	489	54525.4	6.19	AtCYP74B2
BnCYP74B2b	ZS11C07G049080	GWHPANRE102395	CYP74 clan	CYP74	chrC07	49803305	49806569	+	489	54607.4	5.86	AtCYP74B2
BnCYP702A1	ZS11A03G027220	GWHPANRE014106	CYP85 clan	CYP702	chrA03	14202920	14205284	-	474	54817.3	9.77	AtCYP702A1
BnCYP702A6a	ZS11A01G021170	GWHPANRE003003	CYP85 clan	CYP702	chrA01	12282378	12286926	-	480	54745.9	9.47	AtCYP702A6
BnCYP702A6b	ZS11A03G044010	GWHPANRE016033	CYP85 clan	CYP702	chrA03	23052321	23062050	+	669	76676.8	8.67	AtCYP702A6
BnCYP702A6c	ZS11C01G027210	GWHPANRE053998	CYP85 clan	CYP702	chrC01	19479094	19483543	-	480	54766.9	9.02	AtCYP702A6
BnCYP702A6d	ZS11C01G027260	GWHPANRE054003	CYP85 clan	CYP702	chrC01	19573566	19575644	-	454	52346.8	9.52	AtCYP702A6
BnCYP702A6e	ZS11C07G049040	GWHPANRE102391	CYP85 clan	CYP702	chrC07	49731918	49744798	+	873	100037	9.01	AtCYP702A6
BnCYP702A8	ZS11C03G034040	GWHPANRE069229	CYP85 clan	CYP702	chrC03	21552609	21555014	-	420	48569.7	9.81	AtCYP702A8
BnCYP707A1a	ZS11A01G010490	GWHPANRE001828	CYP85 clan	CYP707	chrA01	5766986	5769614	+	462	52541.8	9.26	AtCYP707A1
BnCYP707A1b	ZS11A03G046640	GWHPANRE016326	CYP85 clan	CYP707	chrA03	24559164	24563707	+	467	53291.7	8.81	AtCYP707A1
BnCYP707A1c	ZS11C01G013020	GWHPANRE052407	CYP85 clan	CYP707	chrC01	8365613	8368137	+	472	54145.9	9.22	AtCYP707A1
BnCYP707A1d	ZS11C07G052090	GWHPANRE102740	CYP85 clan	CYP707	chrC07	51623052	51626315	+	467	53172.6	8.86	AtCYP707A1
BnCYP707A2a	ZS11A04G020620	GWHPANRE020524	CYP85 clan	CYP707	chrA04	16268730	16272892	-	482	54940	10.01	AtCYP707A2
BnCYP707A2b	ZS11C04G021380	GWHPANRE077975	CYP85 clan	CYP707	chrC04	17525381	17530008	+	475	54282	9.61	AtCYP707A2
BnCYP707A2c	ZS11C04G059290	GWHPANRE082169	CYP85 clan	CYP707	chrC04	57313269	57318349	-	479	54705.7	10.21	AtCYP707A2
BnCYP707A3a	ZS11A02G031860	GWHPANRE009344	CYP85 clan	CYP707	chrA02	23280087	23282382	-	466	52916.3	9.12	AtCYP707A3
BnCYP707A3b	ZS11A06G041170	GWHPANRE031157	CYP85 clan	CYP707	chrA06	28367308	28369719	+	470	53317.5	8.81	AtCYP707A3
BnCYP707A3c	ZS11A09G020150	GWHPANRE042467	CYP85 clan	CYP707	chrA09	13273620	13276409	-	466	52743	8.81	AtCYP707A3
BnCYP707A3d	ZS11C02G050160	GWHPANRE063311	CYP85 clan	CYP707	chrC02	49112629	49115611	-	470	53199.6	8.86	AtCYP707A3
BnCYP707A3e	ZS11C07G030570	GWHPANRE100293	CYP85 clan	CYP707	chrC07	36200368	36202754	-	470	53300.6	8.98	AtCYP707A3
BnCYP707A3f	ZS11C09G026670	GWHPANRE114242	CYP85 clan	CYP707	chrC09	21453643	21457051	-	466	52745	8.81	AtCYP707A3
BnCYP707A4a	ZS11A03G036820	GWHPANRE015222	CYP85 clan	CYP707	chrA03	18972353	18975474	-	475	54797	9.83	AtCYP707A4
BnCYP707A4b	ZS11A05G027070	GWHPANRE024826	CYP85 clan	CYP707	chrA05	21060589	21063918	+	473	54607.9	10.25	AtCYP707A4
BnCYP707A4c	ZS11C03G046230	GWHPANRE070584	CYP85 clan	CYP707	chrC03	30358780	30363607	-	441	50842.4	9.9	AtCYP707A4
BnCYP707A4d	ZS11C05G047520	GWHPANRE089096	CYP85 clan	CYP707	chrC05	44811432	44814766	+	477	55059.5	10.27	AtCYP707A4
BnCYP708A2	ZS11C04G054030	GWHPANRE081580	CYP85 clan	CYP708	chrC04	52643811	52645459	+	277	31671.9	8.43	AtCYP708A2
BnCYP708A3a	ZS11A04G016690	GWHPANRE020070	CYP85 clan	CYP708	chrA04	13577861	13580442	+	489	56284.2	8.71	AtCYP708A3
BnCYP708A3b	ZS11A04G016710	GWHPANRE020072	CYP85 clan	CYP708	chrA04	13586953	13590949	+	482	55252.3	9.53	AtCYP708A3
BnCYP708A3c	ZS11A08G004150	GWHPANRE036809	CYP85 clan	CYP708	chrA08	3141916	3144248	-	477	54591.3	9.47	AtCYP708A3
BnCYP708A3d	ZS11A09G052460	GWHPANRE046072	CYP85 clan	CYP708	chrA09	39240526	39242851	-	482	55427.3	9.82	AtCYP708A3
BnCYP708A3e	ZS11C08G050640	GWHPANRE109880	CYP85 clan	CYP708	chrC08	46585665	46587984	-	445	51164.3	9.12	AtCYP708A3
BnCYP708A4a	ZS11A02G007100	GWHPANRE006553	CYP85 clan	CYP708	chrA02	3645617	3648364	-	172	19388.4	7.56	AtCYP708A4
BnCYP708A4b	ZS11A02G007110	GWHPANRE006554	CYP85 clan	CYP708	chrA02	3648421	3655237	-	649	74034.2	8.6	AtCYP708A4
BnCYP708A4c	ZS11C03G002300	GWHPANRE065583	CYP85 clan	CYP708	chrC03	1168999	1172993	+	486	55705.8	9.5	AtCYP708A4
BnCYP718a	ZS11A05G003260	GWHPANRE022171	CYP85 clan	CYP718	chrA05	1824187	1828521	-	734	83550.3	5.52	AtCYP718
BnCYP718b	ZS11C04G003890	GWHPANRE076030	CYP85 clan	CYP718	chrC04	3362270	3363894	-	488	55668.9	9.05	AtCYP718
BnCYP720A1a	ZS11A07G037260	GWHPANRE035657	CYP85 clan	CYP720	chrA07	27249449	27252108	+	487	55783.2	7.78	AtCYP720A1
BnCYP720A1b	ZS11C06G047790	GWHPANRE096185	CYP85 clan	CYP720	chrC06	46617355	46620034	+	487	55859.3	8.15	AtCYP720A1
BnCYP722A1a	ZS11A08G026560	GWHPANRE039365	CYP85 clan	CYP722	chrA08	20044222	20047864	+	489	55682.5	8.39	AtCYP722A1
BnCYP722A1b	ZS11C08G030720	GWHPANRE107585	CYP85 clan	CYP722	chrC08	32759711	32768902	-	867	97875.4	6.88	AtCYP722A1
BnCYP722A1c	ZS11C08G030840	GWHPANRE107599	CYP85 clan	CYP722	chrC08	32841902	32845104	-	443	50364.9	8.16	AtCYP722A1
BnCYP724A1a	ZS11A02G003370	GWHPANRE006124	CYP85 clan	CYP724	chrA02	1733395	1736767	-	473	54447.5	8.86	AtCYP724A1
BnCYP724A1b	ZS11A10G023360	GWHPANRE049893	CYP85 clan	CYP724	chrA10	18166127	18175251	-	815	92341	10.23	AtCYP724A1
BnCYP724A1c	ZS11C02G006340	GWHPANRE058481	CYP85 clan	CYP724	chrC02	4045688	4049186	+	476	54746	9.28	AtCYP724A1
BnCYP724A1d	ZS11C09G063010	GWHPANRE118325	CYP85 clan	CYP724	chrC09	59838949	59841931	-	475	54534.6	8.92	AtCYP724A1
BnCYP85A1a	ZS11A04G014490	GWHPANRE019829	CYP85 clan	CYP85	chrA04	12025849	12030599	-	498	57673.8	8.43	AtCYP85A1
BnCYP85A1b	ZS11C04G051400	GWHPANRE081294	CYP85 clan	CYP85	chrC04	50264418	50268495	-	465	53868.7	9.22	AtCYP85A1
BnCYP85A2a	ZS11A02G038980	GWHPANRE010159	CYP85 clan	CYP85	chrA02	29123944	29127115	+	465	53598.4	8.06	AtCYP85A2
BnCYP85A2b	ZS11A06G035100	GWHPANRE030470	CYP85 clan	CYP85	chrA06	24883757	24886853	-	465	53972.9	9.16	AtCYP85A2
BnCYP85A2c	ZS11A09G003650	GWHPANRE040592	CYP85 clan	CYP85	chrA09	2202824	2205878	+	461	53284.1	9.07	AtCYP85A2
BnCYP85A2d	ZS11C02G059570	GWHPANRE064363	CYP85 clan	CYP85	chrC02	58424487	58427759	+	465	53591.4	8.67	AtCYP85A2
BnCYP85A2e	ZS11C07G040230	GWHPANRE101395	CYP85 clan	CYP85	chrC07	44109749	44114064	+	465	53868.8	9.17	AtCYP85A2
BnCYP85A2f	ZS11C09G004040	GWHPANRE111687	CYP85 clan	CYP85	chrC09	2560225	2563243	+	465	53609.5	9.28	AtCYP85A2
BnCYP87A2a	ZS11A06G008500	GWHPANRE027455	CYP85 clan	CYP87	chrA06	4723351	4725958	-	450	51921.3	9.23	AtCYP87A2
BnCYP87A2b	ZS11A09G058170	GWHPANRE046715	CYP85 clan	CYP87	chrA09	42081609	42084144	-	473	54563.5	9.71	AtCYP87A2
BnCYP87A2c	ZS11C05G009980	GWHPANRE084915	CYP85 clan	CYP87	chrC05	5529371	5534496	-	843	95174.4	6.59	AtCYP87A2
BnCYP87A2d	ZS11C08G059640	GWHPANRE110910	CYP85 clan	CYP87	chrC08	51836568	51839107	+	472	54405.2	9.66	AtCYP87A2
BnCYP88A3a	ZS11A10G003490	GWHPANRE047668	CYP85 clan	CYP88	chrA10	1844116	1846805	-	453	52435.5	8.21	AtCYP88A3
BnCYP88A3b	ZS11C02G053860	GWHPANRE063724	CYP85 clan	CYP88	chrC02	52985680	52987968	+	235	26963.5	9.55	AtCYP88A3
BnCYP88A3c	ZS11C04G016620	GWHPANRE077472	CYP85 clan	CYP88	chrC04	13131010	13140493	-	751	85967.9	9.38	AtCYP88A3
BnCYP88A3d	ZS11C05G003260	GWHPANRE084167	CYP85 clan	CYP88	chrC05	1784846	1789069	-	490	56618.3	8.81	AtCYP88A3
BnCYP88A4	ZS11A05G012060	GWHPANRE023164	CYP85 clan	CYP88	chrA05	7058108	7061114	+	489	56695.9	9.34	AtCYP88A4
BnCYP90A1a	ZS11A02G006930	GWHPANRE006535	CYP85 clan	CYP90	chrA02	3548924	3552587	+	477	54490.4	9.83	AtCYP90A1
BnCYP90A1b	ZS11A03G002080	GWHPANRE011148	CYP85 clan	CYP90	chrA03	980890	983796	-	479	54418.6	9.16	AtCYP90A1
BnCYP90A1c	ZS11A10G029070	GWHPANRE050536	CYP85 clan	CYP90	chrA10	20852710	20857568	+	480	54338	9.2	AtCYP90A1
BnCYP90A1d	ZS11C02G002440	GWHPANRE058040	CYP85 clan	CYP90	chrC02	1838437	1841998	-	476	54463.4	9.79	AtCYP90A1
BnCYP90A1e	ZS11C03G002460	GWHPANRE065603	CYP85 clan	CYP90	chrC03	1270359	1273585	-	479	54547.7	8.57	AtCYP90A1
BnCYP90A1f	ZS11C09G070460	GWHPANRE119202	CYP85 clan	CYP90	chrC09	64152751	64157474	+	480	54390.1	9.03	AtCYP90A1
BnCYP90B1a	ZS11A01G022960	GWHPANRE003205	CYP85 clan	CYP90	chrA01	13784371	13787831	+	508	58036.7	7.16	AtCYP90B1
BnCYP90B1b	ZS11A09G040100	GWHPANRE044689	CYP85 clan	CYP90	chrA09	32326602	32329933	-	568	65555.4	9.24	AtCYP90B1
BnCYP90B1c	ZS11C01G029590	GWHPANRE054269	CYP85 clan	CYP90	chrC01	21851983	21856550	+	508	58178.8	7.13	AtCYP90B1
BnCYP90B1d	ZS11C08G036880	GWHPANRE108282	CYP85 clan	CYP90	chrC08	37844822	37848153	-	537	61935.4	9.69	AtCYP90B1
BnCYP90C1a	ZS11A01G002450	GWHPANRE000911	CYP85 clan	CYP90	chrA01	1328022	1334513	+	527	59985.6	8.06	AtCYP90C1
BnCYP90C1b	ZS11A03G057950	GWHPANRE017601	CYP85 clan	CYP90	chrA03	31778395	31783300	-	542	61725.9	8.67	AtCYP90C1
BnCYP90C1c	ZS11C01G002600	GWHPANRE051191	CYP85 clan	CYP90	chrC01	1480845	1485851	+	514	58313.9	8.34	AtCYP90C1
BnCYP90C1d	ZS11C07G062310	GWHPANRE103926	CYP85 clan	CYP90	chrC07	57969066	57974109	-	505	57429.7	9.01	AtCYP90C1
BnCYP90D1a	ZS11A01G038920	GWHPANRE004970	CYP85 clan	CYP90	chrA01	29334381	29337731	+	492	56116.5	9.69	AtCYP90D1
BnCYP90D1b	ZS11A05G032000	GWHPANRE025389	CYP85 clan	CYP90	chrA05	24014605	24017893	+	491	56025.3	9.78	AtCYP90D1
BnCYP90D1c	ZS11C01G052540	GWHPANRE056795	CYP85 clan	CYP90	chrC01	48869085	48871881	+	504	57603.3	9.83	AtCYP90D1
BnCYP90D1d	ZS11C05G055150	GWHPANRE089957	CYP85 clan	CYP90	chrC05	50808894	50812558	+	474	53928.7	9.56	AtCYP90D1
BnCYP704A2a	ZS11A03G022220	GWHPANRE013507	CYP86 clan	CYP704	chrA03	11516229	11521954	+	970	112618	9.67	AtCYP704A2
BnCYP704A2b	ZS11A05G005140	GWHPANRE022388	CYP86 clan	CYP704	chrA05	2867609	2870658	+	511	58824.4	6.66	AtCYP704A2
BnCYP704A2c	ZS11A05G005180	GWHPANRE022393	CYP86 clan	CYP704	chrA05	2901166	2903151	-	248	28723.8	10.02	AtCYP704A2
BnCYP704A2d	ZS11C03G027260	GWHPANRE068467	CYP86 clan	CYP704	chrC03	15998896	16000866	+	512	59068.9	8.13	AtCYP704A2
BnCYP704A2e	ZS11C04G006280	GWHPANRE076316	CYP86 clan	CYP704	chrC04	5173355	5175776	+	507	58352.1	7.57	AtCYP704A2
BnCYP704A2f	ZS11C04G006330	GWHPANRE076321	CYP86 clan	CYP704	chrC04	5203866	5205930	-	351	40785.9	8.31	AtCYP704A2
BnCYP704B1a	ZS11A07G034230	GWHPANRE035322	CYP86 clan	CYP704	chrA07	25435837	25438532	+	519	59891.4	8.81	AtCYP704B1
BnCYP704B1b	ZS11C06G043970	GWHPANRE095756	CYP86 clan	CYP704	chrC06	43777165	43779641	+	519	59889.4	8.81	AtCYP704B1
BnCYP86A1a	ZS11A02G010850	GWHPANRE006974	CYP86 clan	CYP86	chrA02	5729608	5733279	+	513	58386.4	9.24	AtCYP86A1
BnCYP86A1b	ZS11A03G010730	GWHPANRE012167	CYP86 clan	CYP86	chrA03	5050481	5052753	+	514	58279.3	9.43	AtCYP86A1
BnCYP86A1c	ZS11C02G014150	GWHPANRE059346	CYP86 clan	CYP86	chrC02	9863805	9866124	+	509	57831.8	9.26	AtCYP86A1
BnCYP86A1d	ZS11C03G012460	GWHPANRE066728	CYP86 clan	CYP86	chrC03	6414218	6416624	+	514	58311.3	9.33	AtCYP86A1
BnCYP86A2a	ZS11A02G026320	GWHPANRE008730	CYP86 clan	CYP86	chrA02	16466008	16468620	+	555	62534.3	8.46	AtCYP86A2
BnCYP86A2b	ZS11A09G000830	GWHPANRE040272	CYP86 clan	CYP86	chrA09	443354	446218	+	559	62891.4	8.06	AtCYP86A2
BnCYP86A2c	ZS11C02G000270	GWHPANRE057803	CYP86 clan	CYP86	chrC02	205505	208383	+	559	62806.3	8.06	AtCYP86A2
BnCYP86A2d	ZS11C02G039220	GWHPANRE062106	CYP86 clan	CYP86	chrC02	33246265	33248765	+	555	62481.3	8.53	AtCYP86A2
BnCYP86A4a	ZS11A09G062840	GWHPANRE047247	CYP86 clan	CYP86	chrA09	44382670	44385091	+	536	60837.5	7.7	AtCYP86A4
BnCYP86A4b	ZS11A10G000470	GWHPANRE047335	CYP86 clan	CYP86	chrA10	193439	195886	-	555	62523.3	8.21	AtCYP86A4
BnCYP86A4c	ZS11C05G000390	GWHPANRE083847	CYP86 clan	CYP86	chrC05	253484	255932	-	555	62453.2	8.02	AtCYP86A4
BnCYP86A4d	ZS11C08G061760	GWHPANRE111151	CYP86 clan	CYP86	chrC08	52972832	52975241	+	537	60868.4	7.7	AtCYP86A4
BnCYP86A8a	ZS11A05G005430	GWHPANRE022420	CYP86 clan	CYP86	chrA05	3012849	3014474	-	541	61125.6	7.94	AtCYP86A8
BnCYP86A8b	ZS11C04G006620	GWHPANRE076368	CYP86 clan	CYP86	chrC04	5367929	5369554	-	541	61110.6	8.11	AtCYP86A8
BnCYP86B1a	ZS11A02G042380	GWHPANRE010551	CYP86 clan	CYP86	chrA02	31503862	31511157	+	407	46429.8	6.89	AtCYP86B1
BnCYP86B1b	ZS11A03G041480	GWHPANRE015756	CYP86 clan	CYP86	chrA03	21648104	21651123	+	556	64141.1	8.19	AtCYP86B1
BnCYP86B1c	ZS11C02G064320	GWHPANRE064879	CYP86 clan	CYP86	chrC02	62527843	62531822	+	555	63586.5	8.09	AtCYP86B1
BnCYP86B1d	ZS11C06G000150	GWHPANRE090883	CYP86 clan	CYP86	chrC06	185078	188988	-	554	63448.3	8.05	AtCYP86B1
BnCYP86B1e	ZS11C07G046330	GWHPANRE102098	CYP86 clan	CYP86	chrC07	47940382	47943265	+	556	63858.7	8.18	AtCYP86B1
BnCYP86C1a	ZS11A09G035980	GWHPANRE044235	CYP86 clan	CYP86	chrA09	29358630	29360195	+	521	60218.1	9.31	AtCYP86C1
BnCYP86C1b	ZS11C05G024640	GWHPANRE086542	CYP86 clan	CYP86	chrC05	17632228	17633790	-	520	59942.9	9.59	AtCYP86C1
BnCYP86C2a	ZS11A09G002600	GWHPANRE040480	CYP86 clan	CYP86	chrA09	1581794	1582445	+	160	18708.2	10.11	AtCYP86C2
BnCYP86C2b	ZS11A09G023370	GWHPANRE042827	CYP86 clan	CYP86	chrA09	15904431	15906383	+	536	62202.9	7.28	AtCYP86C2
BnCYP86C2c	ZS11C09G002860	GWHPANRE111557	CYP86 clan	CYP86	chrC09	1908739	1909221	+	160	18766.2	10.11	AtCYP86C2
BnCYP86C2d	ZS11C09G031230	GWHPANRE114755	CYP86 clan	CYP86	chrC09	26047349	26049299	+	536	62215.9	7.52	AtCYP86C2
BnCYP86C3a	ZS11A06G008230	GWHPANRE027426	CYP86 clan	CYP86	chrA06	4589167	4590771	+	534	61821.4	7.52	AtCYP86C3
BnCYP86C3b	ZS11C05G009660	GWHPANRE084882	CYP86 clan	CYP86	chrC05	5338057	5339640	+	527	60919.3	7.48	AtCYP86C3
BnCYP86C4a	ZS11A08G028800	GWHPANRE039620	CYP86 clan	CYP86	chrA08	21065882	21067742	+	526	61337.3	8.8	AtCYP86C4
BnCYP86C4b	ZS11C08G027200	GWHPANRE107179	CYP86 clan	CYP86	chrC08	30581421	30583276	-	526	61205.2	9.11	AtCYP86C4
BnCYP94B1a	ZS11A02G043710	GWHPANRE010704	CYP86 clan	CYP94	chrA02	32426516	32437351	-	1106	122783	8.13	AtCYP94B1
BnCYP94B1b	ZS11A06G026160	GWHPANRE029435	CYP86 clan	CYP94	chrA06	19404516	19406021	-	501	56783	9.49	AtCYP94B1
BnCYP94B1c	ZS11A09G007430	GWHPANRE041036	CYP86 clan	CYP94	chrA09	4223169	4224683	-	471	53375.1	9.3	AtCYP94B1
BnCYP94B1d	ZS11C02G067380	GWHPANRE065220	CYP86 clan	CYP94	chrC02	64681744	64685366	+	650	73108.2	8.64	AtCYP94B1
BnCYP94B1e	ZS11C03G058870	GWHPANRE071981	CYP86 clan	CYP94	chrC03	40849247	40851387	+	501	56874.1	8.71	AtCYP94B1
BnCYP94B1f	ZS11C09G008620	GWHPANRE112222	CYP86 clan	CYP94	chrC09	5560470	5577779	-	1342	149818	10.05	AtCYP94B1
BnCYP94B2a	ZS11UN4490	GWHPANRE000455	CYP86 clan	CYP94	HiCscaffold2213	33722	35458	+	492	56121	9.25	AtCYP94B2
BnCYP94B2b	ZS11C01G058820	GWHPANRE057506	CYP86 clan	CYP94	chrC01	53155301	53156921	+	492	56121	9.25	AtCYP94B2
BnCYP94B3a	ZS11A06G017500	GWHPANRE028471	CYP86 clan	CYP94	chrA06	10258795	10261246	+	586	65818.6	9.69	AtCYP94B3
BnCYP94B3b	ZS11A06G023850	GWHPANRE029168	CYP86 clan	CYP94	chrA06	17533277	17535017	-	502	56805.9	9.42	AtCYP94B3
BnCYP94B3c	ZS11C03G061950	GWHPANRE072337	CYP86 clan	CYP94	chrC03	44353648	44355429	+	501	56718.1	7.96	AtCYP94B3
BnCYP94B3d	ZS11C08G034610	GWHPANRE108034	CYP86 clan	CYP94	chrC08	35789814	35791334	-	506	56979.4	9.89	AtCYP94B3
BnCYP94C1a	ZS11A07G018000	GWHPANRE033452	CYP86 clan	CYP94	chrA07	16185513	16187479	-	497	56740.8	9.68	AtCYP94C1
BnCYP94C1b	ZS11C04G023470	GWHPANRE078205	CYP86 clan	CYP94	chrC04	19680415	19682333	+	493	56396.6	10.04	AtCYP94C1
BnCYP94D2a	ZS11A07G022140	GWHPANRE033921	CYP86 clan	CYP94	chrA07	18751624	18753703	+	500	57090.9	6.94	AtCYP94D2
BnCYP94D2b	ZS11A07G022150	GWHPANRE033922	CYP86 clan	CYP94	chrA07	18754898	18757837	-	500	57041.8	8.12	AtCYP94D2
BnCYP94D2c	ZS11A09G045620	GWHPANRE045304	CYP86 clan	CYP94	chrA09	35548731	35551083	+	494	56438	8.35	AtCYP94D2
BnCYP94D2d	ZS11C06G024940	GWHPANRE093633	CYP86 clan	CYP94	chrC06	28458379	28460342	+	499	57050.8	8.66	AtCYP94D2
BnCYP94D2e	ZS11C06G024960	GWHPANRE093635	CYP86 clan	CYP94	chrC06	28465091	28465793	-	149	16957.8	8.81	AtCYP94D2
BnCYP94D2f	ZS11C08G042970	GWHPANRE108971	CYP86 clan	CYP94	chrC08	41959938	41962743	+	495	56635.2	8.55	AtCYP94D2
BnCYP96A1a	ZS11A08G009590	GWHPANRE037429	CYP86 clan	CYP96	chrA08	9600242	9606017	+	684	78292.7	7.88	AtCYP96A1
BnCYP96A1b	ZS11C08G015400	GWHPANRE105858	CYP86 clan	CYP96	chrC08	20463428	20464936	+	488	55687	9.03	AtCYP96A1
BnCYP96A1c	ZS11C08G050340	GWHPANRE109846	CYP86 clan	CYP96	chrC08	46423350	46424323	-	293	33534.3	9.63	AtCYP96A1
BnCYP96A10a	ZS11A06G042740	GWHPANRE031358	CYP86 clan	CYP96	chrA06	29258381	29259928	-	515	58681.1	6.74	AtCYP96A10
BnCYP96A10b	ZS11C07G063720	GWHPANRE104077	CYP86 clan	CYP96	chrC07	58724969	58726516	-	515	58637.2	7.34	AtCYP96A10
BnCYP96A11	ZS11C07G063700	GWHPANRE104075	CYP86 clan	CYP96	chrC07	58720168	58720913	+	222	25006.2	10.05	AtCYP96A11
BnCYP96A12a	ZS11A01G000730	GWHPANRE000720	CYP86 clan	CYP96	chrA01	407413	408472	-	275	30895	10.14	AtCYP96A12
BnCYP96A12b	ZS11A06G036330	GWHPANRE030610	CYP86 clan	CYP96	chrA06	25552560	25554428	-	518	59734.8	9.34	AtCYP96A12
BnCYP96A12c	ZS11A08G021070	GWHPANRE038743	CYP86 clan	CYP96	chrA08	17147300	17147716	+	138	15576.3	10.52	AtCYP96A12
BnCYP96A12d	ZS11C01G000660	GWHPANRE050974	CYP86 clan	CYP96	chrC01	328257	328753	-	138	15584.4	10.26	AtCYP96A12
BnCYP96A12e	ZS11C03G075110	GWHPANRE073813	CYP86 clan	CYP96	chrC03	62651815	62654736	-	282	31841.6	9.37	AtCYP96A12
BnCYP96A12f	ZS11C04G047440	GWHPANRE080839	CYP86 clan	CYP96	chrC04	46981190	46982284	-	364	41621.6	9.43	AtCYP96A12
BnCYP96A12g	ZS11C07G038550	GWHPANRE101201	CYP86 clan	CYP96	chrC07	42777576	42778928	+	359	41106.8	9.12	AtCYP96A12
BnCYP96A13a	ZS11A04G010970	GWHPANRE019433	CYP86 clan	CYP96	chrA04	9391255	9391801	+	156	18015.5	8.41	AtCYP96A13
BnCYP96A13b	ZS11C04G047470	GWHPANRE080842	CYP86 clan	CYP96	chrC04	47007868	47009405	+	484	55296.7	7.4	AtCYP96A13
BnCYP96A15a	ZS11A09G017430	GWHPANRE042173	CYP86 clan	CYP96	chrA09	11105131	11119093	+	496	56863.2	8.26	AtCYP96A15
BnCYP96A15b	ZS11A09G017440	GWHPANRE042174	CYP86 clan	CYP96	chrA09	11122280	11123769	+	476	54706.2	9.99	AtCYP96A15
BnCYP96A15c	ZS11A09G017450	GWHPANRE042175	CYP86 clan	CYP96	chrA09	11131545	11144608	+	1142	130304	8.73	AtCYP96A15
BnCYP96A15d	ZS11A09G017470	GWHPANRE042177	CYP86 clan	CYP96	chrA09	11148011	11149698	-	497	56741.1	8.65	AtCYP96A15
BnCYP96A15e	ZS11A09G017490	GWHPANRE042179	CYP86 clan	CYP96	chrA09	11157924	11159167	-	212	23911.2	10.43	AtCYP96A15
BnCYP96A15f	ZS11A09G017550	GWHPANRE042185	CYP86 clan	CYP96	chrA09	11174889	11176564	-	497	56862.4	9.67	AtCYP96A15
BnCYP96A15g	ZS11C09G022550	GWHPANRE113792	CYP86 clan	CYP96	chrC09	17769086	17807995	+	496	57120.6	9.02	AtCYP96A15
BnCYP96A15h	ZS11C09G022560	GWHPANRE113793	CYP86 clan	CYP96	chrC09	17785802	17787629	+	496	56953.4	9.23	AtCYP96A15
BnCYP96A15i	ZS11C09G022580	GWHPANRE113795	CYP86 clan	CYP96	chrC09	17838999	17839409	+	136	15338.2	10.48	AtCYP96A15
BnCYP96A15j	ZS11C09G022600	GWHPANRE113797	CYP86 clan	CYP96	chrC09	17864504	17864914	+	136	15295	10.52	AtCYP96A15
BnCYP96A15k	ZS11C09G022670	GWHPANRE113804	CYP86 clan	CYP96	chrC09	17924361	17925959	-	422	48613.5	7.68	AtCYP96A15
BnCYP96A15l	ZS11C09G022680	GWHPANRE113805	CYP86 clan	CYP96	chrC09	17949771	17951769	-	497	57124.6	9.76	AtCYP96A15
BnCYP96A2a	ZS11A06G042720	GWHPANRE031356	CYP86 clan	CYP96	chrA06	29252832	29254658	+	518	58724.7	9.92	AtCYP96A2
BnCYP96A2b	ZS11C01G000650	GWHPANRE050973	CYP86 clan	CYP96	chrC01	326312	327781	-	449	51202.8	5.06	AtCYP96A2
BnCYP96A2c	ZS11C07G063680	GWHPANRE104073	CYP86 clan	CYP96	chrC07	58715840	58717718	+	525	59477.5	9.88	AtCYP96A2
BnCYP96A3a	ZS11A06G042760	GWHPANRE031360	CYP86 clan	CYP96	chrA06	29265340	29266760	-	396	45449.8	9.53	AtCYP96A3
BnCYP96A3b	ZS11A08G008330	GWHPANRE037271	CYP86 clan	CYP96	chrA08	8523115	8523754	+	133	14977.5	10.02	AtCYP96A3
BnCYP96A3c	ZS11C07G063750	GWHPANRE104080	CYP86 clan	CYP96	chrC07	58742923	58744918	-	166	19094.2	9.89	AtCYP96A3
BnCYP96A4a	ZS11A03G013730	GWHPANRE012519	CYP86 clan	CYP96	chrA03	6797175	6798869	+	501	57366.2	9.38	AtCYP96A4
BnCYP96A4b	ZS11C03G016310	GWHPANRE067178	CYP86 clan	CYP96	chrC03	8624967	8625770	+	267	30775.8	6.8	AtCYP96A4
BnCYP96A4c	ZS11C03G016320	GWHPANRE067179	CYP86 clan	CYP96	chrC03	8625859	8626464	+	201	22999	10.12	AtCYP96A4
BnCYP96A4d	ZS11C08G012990	GWHPANRE105584	CYP86 clan	CYP96	chrC08	17776401	17785706	+	522	59756.1	6.7	AtCYP96A4
BnCYP96A5a	ZS11A09G053130	GWHPANRE046152	CYP86 clan	CYP96	chrA09	39664106	39665686	-	510	58646.4	9.36	AtCYP96A5
BnCYP96A5b	ZS11C08G051460	GWHPANRE109974	CYP86 clan	CYP96	chrC08	47125363	47126895	-	510	58564.3	9.36	AtCYP96A5
BnCYP96A8a	ZS11A02G022580	GWHPANRE008312	CYP86 clan	CYP96	chrA02	13738647	13740506	+	526	60278.3	8.6	AtCYP96A8
BnCYP96A8b	ZS11A04G010930	GWHPANRE019429	CYP86 clan	CYP96	chrA04	9372010	9373593	-	527	60608	7.64	AtCYP96A8
BnCYP96A8c	ZS11A06G042730	GWHPANRE031357	CYP86 clan	CYP96	chrA06	29255206	29256615	+	469	53817.2	7.1	AtCYP96A8
BnCYP96A8d	ZS11A08G021060	GWHPANRE038742	CYP86 clan	CYP96	chrA08	17121782	17123353	+	523	59823.5	8.91	AtCYP96A8
BnCYP96A8e	ZS11A08G021080	GWHPANRE038744	CYP86 clan	CYP96	chrA08	17149693	17151270	+	525	60227.4	7.08	AtCYP96A8
BnCYP96A8f	ZS11A08G021090	GWHPANRE038745	CYP86 clan	CYP96	chrA08	17158302	17159122	+	273	31387.2	6.95	AtCYP96A8
BnCYP96A8g	ZS11C01G014560	GWHPANRE052572	CYP86 clan	CYP96	chrC01	9587103	9588590	-	495	56815.6	9.97	AtCYP96A8
BnCYP96A8h	ZS11C02G033560	GWHPANRE061490	CYP86 clan	CYP96	chrC02	28073901	28074512	+	203	22962.9	10.17	AtCYP96A8
BnCYP96A8i	ZS11C03G075050	GWHPANRE073807	CYP86 clan	CYP96	chrC03	62586297	62587651	-	397	45659.2	8.45	AtCYP96A8
BnCYP96A8j	ZS11C03G075060	GWHPANRE073808	CYP86 clan	CYP96	chrC03	62605898	62608486	-	576	67005.9	9.52	AtCYP96A8
BnCYP96A8k	ZS11C07G063710	GWHPANRE104076	CYP86 clan	CYP96	chrC07	58721501	58723306	+	466	53322.5	6.91	AtCYP96A8
BnCYP96A9a	ZS11A06G042750	GWHPANRE031359	CYP86 clan	CYP96	chrA06	29261548	29263176	-	510	58010.5	7.98	AtCYP96A9
BnCYP96A9b	ZS11C07G063740	GWHPANRE104079	CYP86 clan	CYP96	chrC07	58734181	58736437	-	510	57965.6	8.16	AtCYP96A9
BnCYP97A3a	ZS11A01G004300	GWHPANRE001126	CYP97 clan	CYP97	chrA01	2264379	2267130	-	554	63756.2	6.74	AtCYP97A3
BnCYP97A3b	ZS11A01G017840	GWHPANRE002650	CYP97 clan	CYP97	chrA01	10236965	10239756	+	554	64140.4	6.37	AtCYP97A3
BnCYP97A3c	ZS11A04G025530	GWHPANRE021057	CYP97 clan	CYP97	chrA04	19186527	19189156	-	473	53723.7	5.27	AtCYP97A3
BnCYP97A3d	ZS11A08G009280	GWHPANRE037394	CYP97 clan	CYP97	chrA08	9377790	9381673	-	593	66458.3	6.62	AtCYP97A3
BnCYP97A3e	ZS11A09G031910	GWHPANRE043762	CYP97 clan	CYP97	chrA09	25960415	25960748	-	80	8672.1	9.27	AtCYP97A3
BnCYP97A3f	ZS11C01G039890	GWHPANRE055429	CYP97 clan	CYP97	chrC01	36978916	36983053	+	556	64270.7	6.89	AtCYP97A3
BnCYP97A3g	ZS11C05G030680	GWHPANRE087244	CYP97 clan	CYP97	chrC05	23409412	23411049	+	81	9017.34	9.31	AtCYP97A3
BnCYP97A3h	ZS11C08G014710	GWHPANRE105786	CYP97 clan	CYP97	chrC08	19795062	19799857	-	597	66724.4	6.35	AtCYP97A3
BnCYP97B3a	ZS11A08G010460	GWHPANRE037533	CYP97 clan	CYP97	chrA08	10268342	10271527	-	578	64616.2	6.68	AtCYP97B3
BnCYP97B3b	ZS11C01G040990	GWHPANRE055555	CYP97 clan	CYP97	chrC01	38309618	38310829	-	174	19739.4	4.63	AtCYP97B3
BnCYP97B3c	ZS11C08G016600	GWHPANRE105999	CYP97 clan	CYP97	chrC08	21719574	21722995	-	577	64422	6.68	AtCYP97B3
BnCYP97C1a	ZS11A07G020750	GWHPANRE033761	CYP97 clan	CYP97	chrA07	18005678	18013959	+	1376	153442	6.09	AtCYP97C1
BnCYP97C1b	ZS11C06G022510	GWHPANRE093353	CYP97 clan	CYP97	chrC06	26095010	26103198	+	1351	150746	6.54	AtCYP97C1
BnCYP701A3a	ZS11A06G031910	GWHPANRE030103	CYP71 clan	CYP701	chrA06	23068312	23070906	+	521	59639.7	6.83	AtCYP701A3
BnCYP701A3b	ZS11C07G043950	GWHPANRE101832	CYP71 clan	CYP701	chrC07	46479302	46482048	-	520	59516.7	7.45	AtCYP701A3
BnCYP703A2a	ZS11A09G062690	GWHPANRE047230	CYP71 clan	CYP703	chrA09	44279999	44281692	+	402	46238.4	8.46	AtCYP703A2
BnCYP703A2b	ZS11A10G000690	GWHPANRE047358	CYP71 clan	CYP703	chrA10	313048	317845	-	1097	122725	7.24	AtCYP703A2
BnCYP703A2c	ZS11C05G000650	GWHPANRE083878	CYP71 clan	CYP703	chrC05	361122	363398	-	515	58788.5	8.74	AtCYP703A2
BnCYP703A2d	ZS11C08G061650	GWHPANRE111137	CYP71 clan	CYP703	chrC08	52910082	52911836	+	500	57202.5	8.97	AtCYP703A2
BnCYP705A1a	ZS11A02G036670	GWHPANRE009898	CYP71 clan	CYP705	chrA02	27418930	27421821	-	507	57380.7	6.65	AtCYP705A1
BnCYP705A1b	ZS11C02G055980	GWHPANRE063960	CYP71 clan	CYP705	chrC02	55407117	55410137	-	507	57345.8	7.12	AtCYP705A1
BnCYP705A1c	ZS11C03G034110	GWHPANRE069236	CYP71 clan	CYP705	chrC03	21637516	21638283	-	157	17974.2	8.13	AtCYP705A1
BnCYP705A1d	ZS11C05G046080	GWHPANRE088929	CYP71 clan	CYP705	chrC05	43596234	43597198	-	138	15156.9	9.34	AtCYP705A1
BnCYP705A15a	ZS11A03G037190	GWHPANRE015275	CYP71 clan	CYP705	chrA03	19158846	19160781	+	505	56830.6	7	AtCYP705A15
BnCYP705A15b	ZS11A03G037210	GWHPANRE015277	CYP71 clan	CYP705	chrA03	19172679	19174787	+	509	57769.3	7.52	AtCYP705A15
BnCYP705A15c	ZS11A04G013840	GWHPANRE019759	CYP71 clan	CYP705	chrA04	11606603	11608223	+	494	56451.7	5.68	AtCYP705A15
BnCYP705A15d	ZS11C03G046800	GWHPANRE070643	CYP71 clan	CYP705	chrC03	30835823	30847388	+	189	21916	4.52	AtCYP705A15
BnCYP705A15e	ZS11C03G046820	GWHPANRE070645	CYP71 clan	CYP705	chrC03	30846003	30847638	+	221	25038.9	4.97	AtCYP705A15
BnCYP705A16	ZS11C03G034130	GWHPANRE069238	CYP71 clan	CYP705	chrC03	21649268	21651262	-	502	56824.3	7.5	AtCYP705A16
BnCYP705A18a	ZS11A05G031280	GWHPANRE025305	CYP71 clan	CYP705	chrA05	23570687	23572379	-	463	52760.1	6.45	AtCYP705A18
BnCYP705A18b	ZS11A09G052480	GWHPANRE046076	CYP71 clan	CYP705	chrA09	39265287	39267291	+	501	57294	7.31	AtCYP705A18
BnCYP705A18c	ZS11C01G045740	GWHPANRE056047	CYP71 clan	CYP705	chrC01	43057278	43058221	-	291	33469.7	4.73	AtCYP705A18
BnCYP705A18d	ZS11C08G050660	GWHPANRE109882	CYP71 clan	CYP705	chrC08	46608908	46611002	+	492	56208.8	7.34	AtCYP705A18
BnCYP705A19	ZS11A08G004170	GWHPANRE036811	CYP71 clan	CYP705	chrA08	3161069	3162975	-	509	57880.4	6.43	AtCYP705A19
BnCYP705A2	ZS11C07G018230	GWHPANRE098934	CYP71 clan	CYP705	chrC07	24387609	24388016	-	135	15613	4.65	AtCYP705A2
BnCYP705A21a	ZS11C05G054070	GWHPANRE089832	CYP71 clan	CYP705	chrC05	49908817	49910424	-	358	40877.3	6.69	AtCYP705A21
BnCYP705A21b	ZS11C05G054090	GWHPANRE089834	CYP71 clan	CYP705	chrC05	49919814	49922193	+	309	34565.8	9.4	AtCYP705A21
BnCYP705A22a	ZS11A03G027250	GWHPANRE014109	CYP71 clan	CYP705	chrA03	14213462	14214013	-	183	20552.9	5.37	AtCYP705A22
BnCYP705A22b	ZS11A03G040420	GWHPANRE015632	CYP71 clan	CYP705	chrA03	21046940	21048945	-	525	59526.6	8.46	AtCYP705A22
BnCYP705A22c	ZS11A05G025910	GWHPANRE024688	CYP71 clan	CYP705	chrA05	19963132	19964814	-	513	58149.1	8.3	AtCYP705A22
BnCYP705A22d	ZS11C03G052040	GWHPANRE071215	CYP71 clan	CYP705	chrC03	35175424	35178599	-	525	59651.8	9.02	AtCYP705A22
BnCYP705A22e	ZS11C03G052080	GWHPANRE071219	CYP71 clan	CYP705	chrC03	35206523	35208117	-	250	28051.5	10.45	AtCYP705A22
BnCYP705A22f	ZS11C05G045900	GWHPANRE088911	CYP71 clan	CYP705	chrC05	43392043	43393278	-	383	43781.2	7.89	AtCYP705A22
BnCYP705A23a	ZS11C05G045920	GWHPANRE088913	CYP71 clan	CYP705	chrC05	43403164	43404223	-	306	34719.2	7.77	AtCYP705A23
BnCYP705A23b	ZS11C05G046060	GWHPANRE088927	CYP71 clan	CYP705	chrC05	43573873	43574961	-	339	38416.2	5.72	AtCYP705A23
BnCYP705A23c	ZS11C07G005790	GWHPANRE097562	CYP71 clan	CYP705	chrC07	7303903	7304352	+	150	17256.4	10.63	AtCYP705A23
BnCYP705A24a	ZS11A04G017500	GWHPANRE020169	CYP71 clan	CYP705	chrA04	14182240	14184062	+	530	59954.3	7.53	AtCYP705A24
BnCYP705A24b	ZS11A09G051590	GWHPANRE045975	CYP71 clan	CYP705	chrA09	38732464	38733107	-	174	20196.1	10.85	AtCYP705A24
BnCYP705A24c	ZS11C04G055170	GWHPANRE081709	CYP71 clan	CYP705	chrC04	53828098	53830119	+	531	60012.2	6.74	AtCYP705A24
BnCYP705A24d	ZS11C08G049760	GWHPANRE109782	CYP71 clan	CYP705	chrC08	46068250	46070900	-	482	54752.7	5.94	AtCYP705A24
BnCYP705A27a	ZS11C05G033750	GWHPANRE087575	CYP71 clan	CYP705	chrC05	26742353	26744005	-	462	51966.4	5.99	AtCYP705A27
BnCYP705A27b	ZS11C06G005680	GWHPANRE091486	CYP71 clan	CYP705	chrC06	5240748	5242359	-	512	58010.5	7.31	AtCYP705A27
BnCYP705A3a	ZS11C05G046150	GWHPANRE088936	CYP71 clan	CYP705	chrC05	43663841	43664297	-	115	12998.9	4.84	AtCYP705A3
BnCYP705A3b	ZS11C07G018240	GWHPANRE098935	CYP71 clan	CYP705	chrC07	24392872	24394838	-	446	50800.2	6.09	AtCYP705A3
BnCYP705A30a	ZS11C05G045940	GWHPANRE088915	CYP71 clan	CYP705	chrC05	43476403	43478038	+	447	50268.9	8.31	AtCYP705A30
BnCYP705A30b	ZS11C09G025240	GWHPANRE114086	CYP71 clan	CYP705	chrC09	20182661	20183162	-	149	16714.7	7.84	AtCYP705A30
BnCYP705A32a	ZS11A03G032390	GWHPANRE014714	CYP71 clan	CYP705	chrA03	16636332	16638126	-	527	59855.8	8.38	AtCYP705A32
BnCYP705A32b	ZS11A05G025920	GWHPANRE024689	CYP71 clan	CYP705	chrA05	19989502	19990446	-	314	36281.7	9.57	AtCYP705A32
BnCYP705A32c	ZS11A05G025960	GWHPANRE024693	CYP71 clan	CYP705	chrA05	20008367	20010184	-	463	52612.4	8.08	AtCYP705A32
BnCYP705A32d	ZS11A07G011100	GWHPANRE032675	CYP71 clan	CYP705	chrA07	11689133	11690942	-	509	57485.9	6.67	AtCYP705A32
BnCYP705A32e	ZS11A09G019290	GWHPANRE042373	CYP71 clan	CYP705	chrA09	12583524	12584012	-	147	16486.1	7.34	AtCYP705A32
BnCYP705A32f	ZS11C07G005800	GWHPANRE097563	CYP71 clan	CYP705	chrC07	7311150	7311920	+	181	21200.1	5.05	AtCYP705A32
BnCYP705A33	ZS11C07G005810	GWHPANRE097564	CYP71 clan	CYP705	chrC07	7312885	7313208	+	107	11837.8	5.83	AtCYP705A33
BnCYP705A5	ZS11A03G027280	GWHPANRE014112	CYP71 clan	CYP705	chrA03	14214606	14216043	-	165	19020.4	9.17	AtCYP705A5
BnCYP705A6	ZS11A09G019310	GWHPANRE042375	CYP71 clan	CYP705	chrA09	12584725	12585199	-	143	16100.8	8.49	AtCYP705A6
BnCYP705A9	ZS11C03G034100	GWHPANRE069235	CYP71 clan	CYP705	chrC03	21631947	21632994	-	197	22312.6	4.84	AtCYP705A9
BnCYP706A1a	ZS11A01G012990	GWHPANRE002116	CYP71 clan	CYP706	chrA01	7241581	7243595	+	524	59357.8	7.08	AtCYP706A1
BnCYP706A1b	ZS11A03G048050	GWHPANRE016475	CYP71 clan	CYP706	chrA03	25731492	25733416	+	525	59479.8	7.15	AtCYP706A1
BnCYP706A1c	ZS11A08G014280	GWHPANRE037969	CYP71 clan	CYP706	chrA08	12925046	12926915	+	524	59328.7	6.8	AtCYP706A1
BnCYP706A1d	ZS11C01G016290	GWHPANRE052778	CYP71 clan	CYP706	chrC01	10886833	10888407	+	524	59398.9	7.26	AtCYP706A1
BnCYP706A1e	ZS11C03G081520	GWHPANRE074515	CYP71 clan	CYP706	chrC03	68128935	68142032	+	702	79465.8	8.06	AtCYP706A1
BnCYP706A1f	ZS11C07G053690	GWHPANRE102916	CYP71 clan	CYP706	chrC07	52829820	52831655	+	526	59672.1	7.32	AtCYP706A1
BnCYP706A3a	ZS11A02G039610	GWHPANRE010229	CYP71 clan	CYP706	chrA02	29589392	29590682	-	294	33334.4	4.98	AtCYP706A3
BnCYP706A3b	ZS11A02G039620	GWHPANRE010230	CYP71 clan	CYP706	chrA02	29595561	29596130	-	189	21509.3	10.37	AtCYP706A3
BnCYP706A3c	ZS11C02G060500	GWHPANRE064463	CYP71 clan	CYP706	chrC02	59315246	59317291	-	519	58776.3	7.34	AtCYP706A3
BnCYP706A3d	ZS11C07G029530	GWHPANRE100174	CYP71 clan	CYP706	chrC07	35245223	35247480	-	518	58757.6	7.66	AtCYP706A3
BnCYP706A4a	ZS11A09G025140	GWHPANRE043013	CYP71 clan	CYP706	chrA09	17198790	17200955	+	516	58410.9	7.25	AtCYP706A4
BnCYP706A4b	ZS11C09G033390	GWHPANRE114996	CYP71 clan	CYP706	chrC09	27958369	27960814	+	516	58318.8	6.79	AtCYP706A4
BnCYP706A6a	ZS11A02G027870	GWHPANRE008915	CYP71 clan	CYP706	chrA02	17938253	17940685	+	516	58326.6	6.58	AtCYP706A6
BnCYP706A6b	ZS11A03G026440	GWHPANRE014011	CYP71 clan	CYP706	chrA03	13718981	13724308	-	516	58756.3	6.73	AtCYP706A6
BnCYP706A6c	ZS11C02G042820	GWHPANRE062496	CYP71 clan	CYP706	chrC02	37400255	37402542	+	516	58332.6	6.58	AtCYP706A6
BnCYP706A6d	ZS11C03G032850	GWHPANRE069100	CYP71 clan	CYP706	chrC03	20532356	20537646	-	622	71164.3	6.16	AtCYP706A6
BnCYP71A13a	ZS11A02G041880	GWHPANRE010492	CYP71 clan	CYP71	chrA02	31139673	31141987	+	420	47769.7	7.18	AtCYP71A13
BnCYP71A13b	ZS11A03G015110	GWHPANRE012677	CYP71 clan	CYP71	chrA03	7572116	7574658	-	486	54834.8	8.66	AtCYP71A13
BnCYP71A13c	ZS11C03G018090	GWHPANRE067382	CYP71 clan	CYP71	chrC03	9668767	9671316	-	497	56158.4	8.45	AtCYP71A13
BnCYP71A13d	ZS11C07G044980	GWHPANRE101947	CYP71 clan	CYP71	chrC07	47152991	47153585	+	144	15999.5	4.9	AtCYP71A13
BnCYP71A15	ZS11C03G079950	GWHPANRE074350	CYP71 clan	CYP71	chrC03	66701505	66715547	-	364	40888.7	6.51	AtCYP71A15
BnCYP71A18a	ZS11A06G030890	GWHPANRE029983	CYP71 clan	CYP71	chrA06	22428182	22430485	-	322	36340.3	9.37	AtCYP71A18
BnCYP71A18b	ZS11C01G013730	GWHPANRE052486	CYP71 clan	CYP71	chrC01	9041348	9046341	-	152	17291.5	11.27	AtCYP71A18
BnCYP71A20a	ZS11A01G021760	GWHPANRE003075	CYP71 clan	CYP71	chrA01	12730261	12737569	-	499	56349.3	8.43	AtCYP71A20
BnCYP71A20b	ZS11A03G046910	GWHPANRE016356	CYP71 clan	CYP71	chrA03	24760060	24769963	-	470	53484.3	10.05	AtCYP71A20
BnCYP71A20c	ZS11A03G046930	GWHPANRE016358	CYP71 clan	CYP71	chrA03	24781747	24785178	-	357	40911.9	10.29	AtCYP71A20
BnCYP71A20d	ZS11C01G027930	GWHPANRE054086	CYP71 clan	CYP71	chrC01	20127800	20130048	-	499	56313.3	8.43	AtCYP71A20
BnCYP71A20e	ZS11C02G063560	GWHPANRE064796	CYP71 clan	CYP71	chrC02	61923589	61930053	+	770	86945	6.01	AtCYP71A20
BnCYP71A20f	ZS11C07G044970	GWHPANRE101946	CYP71 clan	CYP71	chrC07	47145496	47147465	+	279	31496.5	6.52	AtCYP71A20
BnCYP71A20g	ZS11C07G052520	GWHPANRE102789	CYP71 clan	CYP71	chrC07	51933277	51936235	-	299	34014.4	6.07	AtCYP71A20
BnCYP71A21	ZS11C01G032200	GWHPANRE054559	CYP71 clan	CYP71	chrC01	25146547	25147443	-	298	34202	10.1	AtCYP71A21
BnCYP71A23a	ZS11A01G024530	GWHPANRE003388	CYP71 clan	CYP71	chrA01	15266833	15268624	+	485	54640.2	6.51	AtCYP71A23
BnCYP71A23b	ZS11A01G024550	GWHPANRE003390	CYP71 clan	CYP71	chrA01	15292713	15299380	+	569	63374.1	7.15	AtCYP71A23
BnCYP71A23c	ZS11C01G032080	GWHPANRE054546	CYP71 clan	CYP71	chrC01	25025978	25027790	-	512	57829.6	7.29	AtCYP71A23
BnCYP71A23d	ZS11C01G032100	GWHPANRE054548	CYP71 clan	CYP71	chrC01	25065301	25067080	-	485	54673.2	6.58	AtCYP71A23
BnCYP71A23e	ZS11C02G044830	GWHPANRE062718	CYP71 clan	CYP71	chrC02	40382911	40385301	-	183	20850	6.8	AtCYP71A23
BnCYP71A25	ZS11C02G044840	GWHPANRE062719	CYP71 clan	CYP71	chrC02	40385303	40391625	-	198	22705.2	6.87	AtCYP71A25
BnCYP71A26a	ZS11A01G024500	GWHPANRE003384	CYP71 clan	CYP71	chrA01	15246206	15247751	+	487	55586.5	8.29	AtCYP71A26
BnCYP71A26b	ZS11A03G025090	GWHPANRE013858	CYP71 clan	CYP71	chrA03	13072560	13075225	-	475	54307.4	6.63	AtCYP71A26
BnCYP71A26c	ZS11A06G023710	GWHPANRE029151	CYP71 clan	CYP71	chrA06	17442465	17444363	+	511	58434.9	7.31	AtCYP71A26
BnCYP71A26d	ZS11C03G031270	GWHPANRE068927	CYP71 clan	CYP71	chrC03	19226877	19229317	-	371	42205.8	7.86	AtCYP71A26
BnCYP71A26e	ZS11C03G062240	GWHPANRE072375	CYP71 clan	CYP71	chrC03	44655142	44656937	-	506	57967.2	7.19	AtCYP71A26
BnCYP71A28a	ZS11A01G011120	GWHPANRE001901	CYP71 clan	CYP71	chrA01	6188045	6194446	-	834	96466.2	6.69	AtCYP71A28
BnCYP71A28b	ZS11A01G020790	GWHPANRE002963	CYP71 clan	CYP71	chrA01	12003494	12010561	-	503	57815.4	7.91	AtCYP71A28
BnCYP71A28c	ZS11C01G026590	GWHPANRE053931	CYP71 clan	CYP71	chrC01	18857610	18868082	-	463	52824.5	7.88	AtCYP71A28
BnCYP71B10a	ZS11A03G011540	GWHPANRE012273	CYP71 clan	CYP71	chrA03	5416614	5421844	+	707	81577	8.71	AtCYP71B10
BnCYP71B10b	ZS11C03G013290	GWHPANRE066825	CYP71 clan	CYP71	chrC03	6818859	6824454	+	585	68114.4	9.3	AtCYP71B10
BnCYP71B11a	ZS11A01G015290	GWHPANRE002367	CYP71 clan	CYP71	chrA01	8764035	8767479	+	344	38819.6	7.82	AtCYP71B11
BnCYP71B11b	ZS11A02G041590	GWHPANRE010458	CYP71 clan	CYP71	chrA02	30972892	30976503	+	1112	126972	9.06	AtCYP71B11
BnCYP71B11c	ZS11A02G041620	GWHPANRE010461	CYP71 clan	CYP71	chrA02	30984635	30986400	+	496	56872.5	9.23	AtCYP71B11
BnCYP71B11d	ZS11A02G041680	GWHPANRE010467	CYP71 clan	CYP71	chrA02	31009493	31012002	-	496	56252	9.14	AtCYP71B11
BnCYP71B11e	ZS11A06G031280	GWHPANRE030027	CYP71 clan	CYP71	chrA06	22632259	22634392	+	496	56427	9.28	AtCYP71B11
BnCYP71B11f	ZS11A06G031310	GWHPANRE030030	CYP71 clan	CYP71	chrA06	22646905	22647969	+	267	30273.9	4.87	AtCYP71B11
BnCYP71B11g	ZS11A06G031320	GWHPANRE030031	CYP71 clan	CYP71	chrA06	22648714	22650270	-	490	55868.5	9.16	AtCYP71B11
BnCYP71B11h	ZS11C02G063250	GWHPANRE064765	CYP71 clan	CYP71	chrC02	61713258	61715980	+	495	56613.1	8.44	AtCYP71B11
BnCYP71B11i	ZS11C02G063260	GWHPANRE064766	CYP71 clan	CYP71	chrC02	61718770	61720521	+	485	55176.6	9.28	AtCYP71B11
BnCYP71B11j	ZS11C02G063310	GWHPANRE064771	CYP71 clan	CYP71	chrC02	61745328	61747573	-	496	56447	8.6	AtCYP71B11
BnCYP71B11k	ZS11C03G019350	GWHPANRE067540	CYP71 clan	CYP71	chrC03	10465787	10467463	-	496	56584	9.02	AtCYP71B11
BnCYP71B11l	ZS11C07G029440	GWHPANRE100163	CYP71 clan	CYP71	chrC07	35160925	35162424	+	444	50321	9.03	AtCYP71B11
BnCYP71B11m	ZS11C07G044550	GWHPANRE101896	CYP71 clan	CYP71	chrC07	46864182	46865739	+	496	56457.1	8.9	AtCYP71B11
BnCYP71B11n	ZS11C07G044580	GWHPANRE101899	CYP71 clan	CYP71	chrC07	46885744	46887832	-	504	57344.2	9.48	AtCYP71B11
BnCYP71B11o	ZS11C09G006380	GWHPANRE111958	CYP71 clan	CYP71	chrC09	4108470	4110034	-	496	56492.9	7.93	AtCYP71B11
BnCYP71B12a	ZS11A06G031300	GWHPANRE030029	CYP71 clan	CYP71	chrA06	22646390	22646857	+	155	17298.6	10.5	AtCYP71B12
BnCYP71B12b	ZS11C07G044560	GWHPANRE101897	CYP71 clan	CYP71	chrC07	46874673	46875591	-	283	31958.2	9.67	AtCYP71B12
BnCYP71B13a	ZS11A09G005660	GWHPANRE040832	CYP71 clan	CYP71	chrA09	3258624	3261758	-	555	63044.8	7.38	AtCYP71B13
BnCYP71B13b	ZS11C01G019360	GWHPANRE053138	CYP71 clan	CYP71	chrC01	13476489	13478060	+	466	53007	8.7	AtCYP71B13
BnCYP71B14a	ZS11A10G011420	GWHPANRE048548	CYP71 clan	CYP71	chrA10	11145315	11146999	-	464	52916.1	9.71	AtCYP71B14
BnCYP71B14b	ZS11C09G044690	GWHPANRE116240	CYP71 clan	CYP71	chrC09	44225511	44227647	-	496	56438.3	9.8	AtCYP71B14
BnCYP71B17	ZS11C07G037190	GWHPANRE101045	CYP71 clan	CYP71	chrC07	41875330	41881428	-	650	74081.1	9.69	AtCYP71B17
BnCYP71B19a	ZS11A02G036880	GWHPANRE009919	CYP71 clan	CYP71	chrA02	27550501	27552262	-	502	57553.3	7.41	AtCYP71B19
BnCYP71B19b	ZS11A06G037330	GWHPANRE030718	CYP71 clan	CYP71	chrA06	26103029	26104313	+	229	25981.4	6.25	AtCYP71B19
BnCYP71B19c	ZS11A06G037350	GWHPANRE030720	CYP71 clan	CYP71	chrA06	26110095	26111685	+	500	57264.9	8.31	AtCYP71B19
BnCYP71B19d	ZS11A09G016180	GWHPANRE042040	CYP71 clan	CYP71	chrA09	9942210	9945039	+	556	63713.1	8.62	AtCYP71B19
BnCYP71B19e	ZS11C02G056350	GWHPANRE064000	CYP71 clan	CYP71	chrC02	55753990	55755856	-	502	57556.1	6.95	AtCYP71B19
BnCYP71B19f	ZS11C09G020720	GWHPANRE113598	CYP71 clan	CYP71	chrC09	15927526	15929287	+	513	58579.2	8.16	AtCYP71B19
BnCYP71B2a	ZS11A01G006200	GWHPANRE001339	CYP71 clan	CYP71	chrA01	3251993	3254319	-	512	57886.5	8.28	AtCYP71B2
BnCYP71B2b	ZS11A01G006240	GWHPANRE001343	CYP71 clan	CYP71	chrA01	3262652	3264929	-	512	57742.3	7.11	AtCYP71B2
BnCYP71B2c	ZS11A01G033140	GWHPANRE004348	CYP71 clan	CYP71	chrA01	25418898	25420636	+	502	57478.4	9.46	AtCYP71B2
BnCYP71B2d	ZS11A03G054590	GWHPANRE017223	CYP71 clan	CYP71	chrA03	29733852	29743442	+	513	57645.6	7.92	AtCYP71B2
BnCYP71B2e	ZS11A04G016330	GWHPANRE020033	CYP71 clan	CYP71	chrA04	13272002	13274569	-	510	58191.6	6.71	AtCYP71B2
BnCYP71B2f	ZS11A04G016340	GWHPANRE020034	CYP71 clan	CYP71	chrA04	13276685	13278579	-	502	57153.6	6.8	AtCYP71B2
BnCYP71B2g	ZS11A08G028820	GWHPANRE039623	CYP71 clan	CYP71	chrA08	21071094	21073132	-	502	57281.5	6.52	AtCYP71B2
BnCYP71B2h	ZS11A08G028830	GWHPANRE039624	CYP71 clan	CYP71	chrA08	21074409	21076178	-	491	56388.3	6.34	AtCYP71B2
BnCYP71B2i	ZS11A08G028840	GWHPANRE039625	CYP71 clan	CYP71	chrA08	21079528	21081279	-	502	57041.4	7.16	AtCYP71B2
BnCYP71B2j	ZS11A09G010910	GWHPANRE041429	CYP71 clan	CYP71	chrA09	6208349	6210125	+	502	57520.3	9.05	AtCYP71B2
BnCYP71B2k	ZS11A09G057980	GWHPANRE046696	CYP71 clan	CYP71	chrA09	42011831	42013470	-	508	57672.3	8.07	AtCYP71B2
BnCYP71B2l	ZS11C01G007280	GWHPANRE051747	CYP71 clan	CYP71	chrC01	4216553	4216930	-	125	14287.5	6.35	AtCYP71B2
BnCYP71B2m	ZS11C01G007330	GWHPANRE051752	CYP71 clan	CYP71	chrC01	4225999	4226376	-	125	14297.5	6.35	AtCYP71B2
BnCYP71B2n	ZS11C01G007340	GWHPANRE051753	CYP71 clan	CYP71	chrC01	4226417	4228038	-	363	40704.5	8.76	AtCYP71B2
BnCYP71B2o	ZS11C04G052490	GWHPANRE081416	CYP71 clan	CYP71	chrC04	51177815	51179625	+	502	57126.5	6.3	AtCYP71B2
BnCYP71B2p	ZS11C04G053580	GWHPANRE081531	CYP71 clan	CYP71	chrC04	52181309	52185235	-	594	67819.8	8.37	AtCYP71B2
BnCYP71B2q	ZS11C08G027140	GWHPANRE107173	CYP71 clan	CYP71	chrC08	30532767	30559595	+	1313	146722	8.96	AtCYP71B2
BnCYP71B2r	ZS11C08G059910	GWHPANRE110941	CYP71 clan	CYP71	chrC08	51928943	51942301	+	489	54406.6	10.07	AtCYP71B2
BnCYP71B20a	ZS11A06G037320	GWHPANRE030717	CYP71 clan	CYP71	chrA06	26101417	26102620	+	241	27632.5	9.3	AtCYP71B20
BnCYP71B20b	ZS11A06G037340	GWHPANRE030719	CYP71 clan	CYP71	chrA06	26107503	26108259	+	246	28084	8.76	AtCYP71B20
BnCYP71B20c	ZS11C07G037210	GWHPANRE101047	CYP71 clan	CYP71	chrC07	41892109	41894030	-	523	59961	7.38	AtCYP71B20
BnCYP71B21a	ZS11A06G037310	GWHPANRE030716	CYP71 clan	CYP71	chrA06	26092505	26094235	+	499	57122.4	6.84	AtCYP71B21
BnCYP71B21b	ZS11A09G042700	GWHPANRE044963	CYP71 clan	CYP71	chrA09	33823098	33825079	+	499	56633.3	8.03	AtCYP71B21
BnCYP71B21c	ZS11C07G037230	GWHPANRE101049	CYP71 clan	CYP71	chrC07	41909086	41910815	-	499	57111.4	6.84	AtCYP71B21
BnCYP71B22a	ZS11A02G036890	GWHPANRE009920	CYP71 clan	CYP71	chrA02	27582484	27584532	+	500	57037.3	6.52	AtCYP71B22
BnCYP71B22b	ZS11A06G037300	GWHPANRE030715	CYP71 clan	CYP71	chrA06	26083940	26086075	-	500	57242.4	6.68	AtCYP71B22
BnCYP71B22c	ZS11C02G056370	GWHPANRE064002	CYP71 clan	CYP71	chrC02	55783978	55784765	-	169	18865	6.51	AtCYP71B22
BnCYP71B22d	ZS11C02G056390	GWHPANRE064004	CYP71 clan	CYP71	chrC02	55809086	55811128	+	500	57082.4	6.62	AtCYP71B22
BnCYP71B22e	ZS11C07G037240	GWHPANRE101050	CYP71 clan	CYP71	chrC07	41915960	41918184	+	500	57198.4	6.8	AtCYP71B22
BnCYP71B23a	ZS11A02G036900	GWHPANRE009921	CYP71 clan	CYP71	chrA02	27589275	27593589	-	501	56873.4	6.87	AtCYP71B23
BnCYP71B23b	ZS11A06G037290	GWHPANRE030714	CYP71 clan	CYP71	chrA06	26070622	26074111	+	501	57126.6	6.79	AtCYP71B23
BnCYP71B23c	ZS11C02G056410	GWHPANRE064006	CYP71 clan	CYP71	chrC02	55824639	55827139	-	501	56968.4	6.72	AtCYP71B23
BnCYP71B23d	ZS11C07G037250	GWHPANRE101051	CYP71 clan	CYP71	chrC07	41926335	41930000	-	501	57190.8	7.16	AtCYP71B23
BnCYP71B26a	ZS11A09G002640	GWHPANRE040484	CYP71 clan	CYP71	chrA09	1595052	1598293	-	500	57196.2	7.66	AtCYP71B26
BnCYP71B26b	ZS11C09G002970	GWHPANRE111568	CYP71 clan	CYP71	chrC09	1968304	1972515	-	514	58908.3	8.65	AtCYP71B26
BnCYP71B28a	ZS11A08G028810	GWHPANRE039621	CYP71 clan	CYP71	chrA08	21067950	21069694	-	458	52280	7.5	AtCYP71B28
BnCYP71B28b	ZS11A09G057950	GWHPANRE046693	CYP71 clan	CYP71	chrA09	41999516	42000064	-	182	20964.5	6.53	AtCYP71B28
BnCYP71B28c	ZS11A09G057970	GWHPANRE046695	CYP71 clan	CYP71	chrA09	42007617	42009510	-	489	55805.7	6.52	AtCYP71B28
BnCYP71B28d	ZS11C08G027180	GWHPANRE107177	CYP71 clan	CYP71	chrC08	30572756	30574379	+	494	56668.9	8.37	AtCYP71B28
BnCYP71B29	ZS11A09G057940	GWHPANRE046692	CYP71 clan	CYP71	chrA09	41997035	41998810	-	489	56519.9	6.58	AtCYP71B29
BnCYP71B3a	ZS11A02G036910	GWHPANRE009922	CYP71 clan	CYP71	chrA02	27594796	27596858	-	504	58127.4	7.93	AtCYP71B3
BnCYP71B3b	ZS11A06G037280	GWHPANRE030713	CYP71 clan	CYP71	chrA06	26065302	26067177	+	500	57755	6.71	AtCYP71B3
BnCYP71B3c	ZS11C02G056420	GWHPANRE064007	CYP71 clan	CYP71	chrC02	55828306	55831141	-	504	57956.2	6.99	AtCYP71B3
BnCYP71B3d	ZS11C08G049860	GWHPANRE109793	CYP71 clan	CYP71	chrC08	46119240	46119611	-	123	13913.7	10.12	AtCYP71B3
BnCYP71B31a	ZS11A09G042710	GWHPANRE044964	CYP71 clan	CYP71	chrA09	33826135	33827949	+	500	56804.2	8.25	AtCYP71B31
BnCYP71B31b	ZS11C08G039620	GWHPANRE108591	CYP71 clan	CYP71	chrC08	39682220	39684293	+	499	56680.1	6.89	AtCYP71B31
BnCYP71B34a	ZS11A02G036950	GWHPANRE009926	CYP71 clan	CYP71	chrA02	27618888	27621191	-	502	57222.6	7.67	AtCYP71B34
BnCYP71B34b	ZS11A02G037000	GWHPANRE009932	CYP71 clan	CYP71	chrA02	27652586	27653558	-	273	31237.2	8.6	AtCYP71B34
BnCYP71B34c	ZS11A06G037240	GWHPANRE030709	CYP71 clan	CYP71	chrA06	26038946	26047399	+	553	62481.3	9.11	AtCYP71B34
BnCYP71B34d	ZS11A06G037260	GWHPANRE030711	CYP71 clan	CYP71	chrA06	26058719	26060804	+	497	57130.8	8.52	AtCYP71B34
BnCYP71B34e	ZS11C02G056440	GWHPANRE064009	CYP71 clan	CYP71	chrC02	55852188	55854533	-	502	57119.5	7.67	AtCYP71B34
BnCYP71B34f	ZS11C07G037300	GWHPANRE101056	CYP71 clan	CYP71	chrC07	41975854	41977891	-	497	57128.8	8.1	AtCYP71B34
BnCYP71B34g	ZS11C07G037320	GWHPANRE101058	CYP71 clan	CYP71	chrC07	41987209	41997471	-	508	58216.6	8.21	AtCYP71B34
BnCYP71B34h	ZS11C07G037330	GWHPANRE101060	CYP71 clan	CYP71	chrC07	41997976	41998663	-	208	24091.8	5.89	AtCYP71B34
BnCYP71B34i	ZS11C07G037350	GWHPANRE101062	CYP71 clan	CYP71	chrC07	42003030	42005242	-	295	33262.8	8.86	AtCYP71B34
BnCYP71B36	ZS11C02G056540	GWHPANRE064019	CYP71 clan	CYP71	chrC02	55975776	55991776	+	1395	155870	8.87	AtCYP71B36
BnCYP71B37a	ZS11A02G036980	GWHPANRE009929	CYP71 clan	CYP71	chrA02	27633838	27635829	-	497	57099.2	7.1	AtCYP71B37
BnCYP71B37b	ZS11C02G056460	GWHPANRE064011	CYP71 clan	CYP71	chrC02	55861788	55863818	-	496	56820.2	9.17	AtCYP71B37
BnCYP71B4a	ZS11A02G036920	GWHPANRE009923	CYP71 clan	CYP71	chrA02	27597206	27599184	-	502	57632.3	6.95	AtCYP71B4
BnCYP71B4b	ZS11A09G002610	GWHPANRE040481	CYP71 clan	CYP71	chrA09	1588511	1590311	-	500	57101.6	7.88	AtCYP71B4
BnCYP71B4c	ZS11A09G002620	GWHPANRE040482	CYP71 clan	CYP71	chrA09	1591376	1593164	-	512	58729.6	7.31	AtCYP71B4
BnCYP71B4d	ZS11A09G051670	GWHPANRE045986	CYP71 clan	CYP71	chrA09	38766429	38767380	-	302	34964.8	9.91	AtCYP71B4
BnCYP71B4e	ZS11C08G049850	GWHPANRE109792	CYP71 clan	CYP71	chrC08	46117658	46119144	-	192	22178.7	9.83	AtCYP71B4
BnCYP71B4f	ZS11C09G002880	GWHPANRE111559	CYP71 clan	CYP71	chrC09	1913244	1914833	-	500	57103.6	7.65	AtCYP71B4
BnCYP71B4g	ZS11C09G002890	GWHPANRE111560	CYP71 clan	CYP71	chrC09	1916091	1917698	-	512	58763.7	7.16	AtCYP71B4
BnCYP71B5a	ZS11A09G042690	GWHPANRE044962	CYP71 clan	CYP71	chrA09	33819189	33821064	+	469	53371.8	7.04	AtCYP71B5
BnCYP71B5b	ZS11C06G022630	GWHPANRE093372	CYP71 clan	CYP71	chrC06	26215167	26217386	+	500	57067.7	7.23	AtCYP71B5
BnCYP71B5c	ZS11C08G039610	GWHPANRE108590	CYP71 clan	CYP71	chrC08	39678810	39680802	+	501	57028.4	7.97	AtCYP71B5
BnCYP71B6a	ZS11A09G051620	GWHPANRE045979	CYP71 clan	CYP71	chrA09	38742759	38745040	-	509	57908.1	8.7	AtCYP71B6
BnCYP71B6b	ZS11C08G049790	GWHPANRE109785	CYP71 clan	CYP71	chrC08	46091130	46093468	-	509	57909.1	8.53	AtCYP71B6
BnCYP71B7a	ZS11A06G008260	GWHPANRE027429	CYP71 clan	CYP71	chrA06	4607985	4610226	-	112	12601.9	10.63	AtCYP71B7
BnCYP71B7b	ZS11A06G008270	GWHPANRE027430	CYP71 clan	CYP71	chrA06	4611268	4619516	-	673	74630.5	8.28	AtCYP71B7
BnCYP71B7c	ZS11A06G028730	GWHPANRE029739	CYP71 clan	CYP71	chrA06	21110047	21112073	-	502	56630	6.09	AtCYP71B7
BnCYP71B7d	ZS11A09G057920	GWHPANRE046690	CYP71 clan	CYP71	chrA09	41982209	41984420	-	507	57854.4	7.6	AtCYP71B7
BnCYP71B7e	ZS11C03G055180	GWHPANRE071565	CYP71 clan	CYP71	chrC03	37855164	37857188	+	502	56878.2	6.09	AtCYP71B7
BnCYP71B7f	ZS11C05G009710	GWHPANRE084887	CYP71 clan	CYP71	chrC05	5373452	5381354	-	1150	128682	8.15	AtCYP71B7
BnCYP71B7g	ZS11C08G059960	GWHPANRE110946	CYP71 clan	CYP71	chrC08	52000396	52002608	+	507	57938.6	8.13	AtCYP71B7
BnCYP71B9a	ZS11A02G037040	GWHPANRE009936	CYP71 clan	CYP71	chrA02	27866955	27877911	+	1070	120047	7.75	AtCYP71B9
BnCYP71B9b	ZS11A09G002650	GWHPANRE040485	CYP71 clan	CYP71	chrA09	1600567	1602576	+	496	56717	8.45	AtCYP71B9
BnCYP712A1a	ZS11A04G029090	GWHPANRE021458	CYP71 clan	CYP712	chrA04	21170064	21172130	-	518	58206	8.66	AtCYP712A1
BnCYP712A1b	ZS11C04G070380	GWHPANRE083426	CYP71 clan	CYP712	chrC04	65061640	65062581	-	313	35269.6	9.1	AtCYP712A1
BnCYP712A2a	ZS11A02G006530	GWHPANRE006491	CYP71 clan	CYP712	chrA02	3373389	3381076	+	650	73755.2	9.48	AtCYP712A2
BnCYP712A2b	ZS11C02G002870	GWHPANRE058086	CYP71 clan	CYP712	chrC02	2060718	2063229	-	525	59673	8.77	AtCYP712A2
BnCYP73A5a	ZS11A03G014970	GWHPANRE012662	CYP71 clan	CYP73	chrA03	7502094	7514477	-	1100	122768	7.98	AtCYP73A5
BnCYP73A5b	ZS11A04G021490	GWHPANRE020617	CYP71 clan	CYP73	chrA04	16853498	16866751	-	505	57618.9	9.68	AtCYP73A5
BnCYP73A5c	ZS11A05G013720	GWHPANRE023341	CYP71 clan	CYP73	chrA05	8061478	8068741	+	1012	114951	7.31	AtCYP73A5
BnCYP73A5d	ZS11C03G017950	GWHPANRE067365	CYP71 clan	CYP73	chrC03	9579304	9591407	-	588	67129.1	9.9	AtCYP73A5
BnCYP73A5e	ZS11C04G019610	GWHPANRE077789	CYP71 clan	CYP73	chrC04	15789338	15801103	+	1256	142952	7.5	AtCYP73A5
BnCYP73A5f	ZS11C04G060330	GWHPANRE082285	CYP71 clan	CYP73	chrC04	58275029	58277886	-	505	57718	9.42	AtCYP73A5
BnCYP73A5g	ZS11C04G060340	GWHPANRE082286	CYP71 clan	CYP73	chrC04	58282606	58284983	-	505	57766.1	9.67	AtCYP73A5
BnCYP75B1a	ZS11A10G027440	GWHPANRE050350	CYP71 clan	CYP75	chrA10	20034777	20038137	-	511	56622.5	7.52	AtCYP75B1
BnCYP75B1b	ZS11C09G068450	GWHPANRE118970	CYP71 clan	CYP75	chrC09	63005322	63013702	-	511	56636.4	7.52	AtCYP75B1
BnCYP76C1	ZS11A04G001370	GWHPANRE018328	CYP71 clan	CYP76	chrA04	839135	839506	+	123	13592.1	11.37	AtCYP76C1
BnCYP76C2a	ZS11A04G001340	GWHPANRE018325	CYP71 clan	CYP76	chrA04	821506	824390	+	537	60627.2	7.88	AtCYP76C2
BnCYP76C2b	ZS11A04G001380	GWHPANRE018329	CYP71 clan	CYP76	chrA04	840143	841604	+	386	43229.8	5.06	AtCYP76C2
BnCYP76C2c	ZS11C04G033240	GWHPANRE079276	CYP71 clan	CYP76	chrC04	33373637	33376305	+	525	59224.6	6.52	AtCYP76C2
BnCYP76C2d	ZS11C04G033270	GWHPANRE079279	CYP71 clan	CYP76	chrC04	33397446	33402515	+	595	68427.1	8.77	AtCYP76C2
BnCYP76C3a	ZS11A04G030970	GWHPANRE021669	CYP71 clan	CYP76	chrA04	22173798	22175039	-	362	41246.7	7.98	AtCYP76C3
BnCYP76C3b	ZS11A05G005170	GWHPANRE022392	CYP71 clan	CYP76	chrA05	2889336	2892453	-	511	57482.5	8.58	AtCYP76C3
BnCYP76C3c	ZS11C04G006300	GWHPANRE076318	CYP71 clan	CYP76	chrC04	5192820	5194742	-	211	23726.8	8.73	AtCYP76C3
BnCYP76C3d	ZS11C04G072360	GWHPANRE083641	CYP71 clan	CYP76	chrC04	66218683	66222394	-	307	32978.2	9.76	AtCYP76C3
BnCYP76C4a	ZS11A04G001360	GWHPANRE018327	CYP71 clan	CYP76	chrA04	829857	832208	+	499	55849.7	7.06	AtCYP76C4
BnCYP76C4b	ZS11A04G030940	GWHPANRE021665	CYP71 clan	CYP76	chrA04	22162242	22162835	-	197	21900.1	4.39	AtCYP76C4
BnCYP76C4c	ZS11A04G030950	GWHPANRE021666	CYP71 clan	CYP76	chrA04	22162944	22165672	-	511	57418.8	6.38	AtCYP76C4
BnCYP76C4d	ZS11A04G030960	GWHPANRE021667	CYP71 clan	CYP76	chrA04	22166542	22170629	-	509	57110.9	8.85	AtCYP76C4
BnCYP76C4e	ZS11A07G009330	GWHPANRE032476	CYP71 clan	CYP76	chrA07	10195042	10197370	-	504	56961.6	7	AtCYP76C4
BnCYP76C4f	ZS11C04G072260	GWHPANRE083631	CYP71 clan	CYP76	chrC04	66172469	66176989	-	253	28291.2	5.45	AtCYP76C4
BnCYP76C4g	ZS11C04G072270	GWHPANRE083632	CYP71 clan	CYP76	chrC04	66177240	66177836	-	198	22116.6	5.68	AtCYP76C4
BnCYP76C4h	ZS11C04G072280	GWHPANRE083633	CYP71 clan	CYP76	chrC04	66185929	66188979	-	511	57218.8	7.64	AtCYP76C4
BnCYP76C4i	ZS11C04G072290	GWHPANRE083634	CYP71 clan	CYP76	chrC04	66194731	66196671	-	271	30607.2	5.37	AtCYP76C4
BnCYP76C4j	ZS11C04G072300	GWHPANRE083635	CYP71 clan	CYP76	chrC04	66198647	66201184	-	499	55675.4	7.72	AtCYP76C4
BnCYP76C4k	ZS11C04G072320	GWHPANRE083637	CYP71 clan	CYP76	chrC04	66205662	66208405	-	511	57604.1	7.17	AtCYP76C4
BnCYP76C4l	ZS11C04G072340	GWHPANRE083639	CYP71 clan	CYP76	chrC04	66214080	66217596	-	508	57134.8	7.19	AtCYP76C4
BnCYP76C4m	ZS11C05G011400	GWHPANRE085070	CYP71 clan	CYP76	chrC05	6777062	6777658	-	198	22366	5.68	AtCYP76C4
BnCYP76C4n	ZS11C05G011420	GWHPANRE085072	CYP71 clan	CYP76	chrC05	6784435	6785832	-	193	22004.8	11.11	AtCYP76C4
BnCYP76C4o	ZS11C05G011430	GWHPANRE085073	CYP71 clan	CYP76	chrC05	6784477	6785832	-	180	20571.1	11.52	AtCYP76C4
BnCYP76C4p	ZS11C07G015560	GWHPANRE098624	CYP71 clan	CYP76	chrC07	21645621	21647935	-	504	56842.4	6.46	AtCYP76C4
BnCYP76C7a	ZS11A09G048750	GWHPANRE045652	CYP71 clan	CYP76	chrA09	37230327	37235956	-	299	33755.4	6.25	AtCYP76C7
BnCYP76C7b	ZS11C08G046550	GWHPANRE109375	CYP71 clan	CYP76	chrC08	44162073	44162526	-	91	10712.5	9.06	AtCYP76C7
BnCYP76G1a	ZS11A04G007280	GWHPANRE018996	CYP71 clan	CYP76	chrA04	5632247	5640033	-	516	58694.1	9.48	AtCYP76G1
BnCYP76G1b	ZS11C04G041710	GWHPANRE080194	CYP71 clan	CYP76	chrC04	41382284	41392930	+	516	58652	8.91	AtCYP76G1
BnCYP77A4a	ZS11A03G001580	GWHPANRE011095	CYP71 clan	CYP77	chrA03	747697	749208	+	503	56875	9.52	AtCYP77A4
BnCYP77A4b	ZS11C03G001970	GWHPANRE065544	CYP71 clan	CYP77	chrC03	977854	979687	+	504	56936.1	9.39	AtCYP77A4
BnCYP77A6a	ZS11A05G034840	GWHPANRE025702	CYP71 clan	CYP77	chrA05	25505828	25507378	+	516	58423.9	9.54	AtCYP77A6
BnCYP77A6b	ZS11C05G058370	GWHPANRE090343	CYP71 clan	CYP77	chrC05	52857185	52859260	-	516	58511.8	9.44	AtCYP77A6
BnCYP77A9a	ZS11A10G029820	GWHPANRE050614	CYP71 clan	CYP77	chrA10	21167706	21169405	-	500	56378.5	7.61	AtCYP77A9
BnCYP77A9b	ZS11C03G089960	GWHPANRE075474	CYP71 clan	CYP77	chrC03	75538643	75538932	+	87	10365.9	7.36	AtCYP77A9
BnCYP77A9c	ZS11C09G029550	GWHPANRE114566	CYP71 clan	CYP77	chrC09	24333079	24333368	-	89	10551.1	8.52	AtCYP77A9
BnCYP77A9d	ZS11C09G071340	GWHPANRE119297	CYP71 clan	CYP77	chrC09	64570999	64572637	-	496	56245.4	7.59	AtCYP77A9
BnCYP77B1a	ZS11A08G029700	GWHPANRE039720	CYP71 clan	CYP77	chrA08	21464482	21466399	-	492	55872	8.86	AtCYP77B1
BnCYP77B1b	ZS11A09G058850	GWHPANRE046788	CYP71 clan	CYP77	chrA09	42467533	42469492	-	510	58070.4	8.4	AtCYP77B1
BnCYP77B1c	ZS11C08G020520	GWHPANRE106432	CYP71 clan	CYP77	chrC08	25560010	25561122	+	345	38293.5	4.64	AtCYP77B1
BnCYP77B1d	ZS11C08G025940	GWHPANRE107034	CYP71 clan	CYP77	chrC08	29784914	29792268	+	736	80396.3	5.9	AtCYP77B1
BnCYP77B1e	ZS11C08G025960	GWHPANRE107036	CYP71 clan	CYP77	chrC08	29801310	29802420	+	292	32909.7	5.65	AtCYP77B1
BnCYP77B1f	ZS11C08G025990	GWHPANRE107039	CYP71 clan	CYP77	chrC08	29829887	29835762	+	736	80330.2	5.9	AtCYP77B1
BnCYP77B1g	ZS11C08G026050	GWHPANRE107046	CYP71 clan	CYP77	chrC08	29866422	29868343	+	510	57979.3	8.09	AtCYP77B1
BnCYP77B1h	ZS11C08G058950	GWHPANRE110833	CYP71 clan	CYP77	chrC08	51443223	51445138	-	510	58067.6	8.4	AtCYP77B1
BnCYP78A10a	ZS11A02G021690	GWHPANRE008215	CYP71 clan	CYP78	chrA02	13226098	13228161	-	532	59179.1	7.07	AtCYP78A10
BnCYP78A10b	ZS11A07G037860	GWHPANRE035730	CYP71 clan	CYP78	chrA07	27529011	27530857	-	530	59214.4	7.23	AtCYP78A10
BnCYP78A10c	ZS11C02G032460	GWHPANRE061366	CYP71 clan	CYP78	chrC02	27197974	27198267	-	97	10772.5	5.69	AtCYP78A10
BnCYP78A10d	ZS11C02G032470	GWHPANRE061367	CYP71 clan	CYP78	chrC02	27198269	27208632	-	223	25678.1	6.12	AtCYP78A10
BnCYP78A10e	ZS11C06G048490	GWHPANRE096267	CYP71 clan	CYP78	chrC06	46990845	46992760	-	530	59343.7	7.99	AtCYP78A10
BnCYP78A5a	ZS11A06G009350	GWHPANRE027553	CYP71 clan	CYP78	chrA06	5254641	5256681	-	541	60547	7.94	AtCYP78A5
BnCYP78A5b	ZS11A09G057550	GWHPANRE046653	CYP71 clan	CYP78	chrA09	41754294	41756310	+	515	57551.6	8.09	AtCYP78A5
BnCYP78A5c	ZS11C05G010910	GWHPANRE085014	CYP71 clan	CYP78	chrC05	6310763	6312773	-	516	57570.5	7.66	AtCYP78A5
BnCYP78A5d	ZS11C08G056420	GWHPANRE110532	CYP71 clan	CYP78	chrC08	49779063	49781006	+	518	57696.8	8.09	AtCYP78A5
BnCYP78A6a	ZS11A04G031570	GWHPANRE021744	CYP71 clan	CYP78	chrA04	22455635	22457682	-	527	58985.1	7.87	AtCYP78A6
BnCYP78A6b	ZS11A05G001300	GWHPANRE021952	CYP71 clan	CYP78	chrA05	845545	847596	+	528	58991.1	7.38	AtCYP78A6
BnCYP78A6c	ZS11C04G000420	GWHPANRE075639	CYP71 clan	CYP78	chrC04	411495	413652	+	528	58966.1	7.38	AtCYP78A6
BnCYP78A6d	ZS11C04G072920	GWHPANRE083705	CYP71 clan	CYP78	chrC04	66477889	66479954	-	527	59067.2	7.87	AtCYP78A6
BnCYP78A7a	ZS11A10G026470	GWHPANRE050242	CYP71 clan	CYP78	chrA10	19613554	19615769	-	534	59325.4	7.07	AtCYP78A7
BnCYP78A7b	ZS11C09G067260	GWHPANRE118835	CYP71 clan	CYP78	chrC09	62362557	62364883	-	535	59548.8	8.83	AtCYP78A7
BnCYP78A8a	ZS11A09G062620	GWHPANRE047223	CYP71 clan	CYP78	chrA09	44253597	44255584	-	539	61089.7	8.65	AtCYP78A8
BnCYP78A8b	ZS11A10G000740	GWHPANRE047363	CYP71 clan	CYP78	chrA10	338671	340671	+	540	60729.3	8.64	AtCYP78A8
BnCYP78A8c	ZS11C05G000720	GWHPANRE083885	CYP71 clan	CYP78	chrC05	415523	417517	+	539	60614.2	8.64	AtCYP78A8
BnCYP78A8d	ZS11C08G061580	GWHPANRE111129	CYP71 clan	CYP78	chrC08	52882033	52884033	-	539	61013.5	8.29	AtCYP78A8
BnCYP78A9a	ZS11A04G000920	GWHPANRE018280	CYP71 clan	CYP78	chrA04	577980	580176	+	562	62775.5	8.23	AtCYP78A9
BnCYP78A9b	ZS11A09G049430	GWHPANRE045731	CYP71 clan	CYP78	chrA09	37632565	37634760	-	532	59579.8	7.77	AtCYP78A9
BnCYP78A9c	ZS11C04G032490	GWHPANRE079195	CYP71 clan	CYP78	chrC04	32626120	32628316	+	536	60046.2	7.54	AtCYP78A9
BnCYP78A9d	ZS11C08G047310	GWHPANRE109492	CYP71 clan	CYP78	chrC08	44594691	44596912	-	567	63458.5	8.93	AtCYP78A9
BnCYP79A2a	ZS11A02G007050	GWHPANRE006548	CYP71 clan	CYP79	chrA02	3625121	3634360	+	471	53379.9	9.51	AtCYP79A2
BnCYP79A2b	ZS11A10G029340	GWHPANRE050565	CYP71 clan	CYP79	chrA10	20943232	20945446	+	525	59331.7	9.01	AtCYP79A2
BnCYP79A2c	ZS11C02G002310	GWHPANRE058027	CYP71 clan	CYP79	chrC02	1757960	1758478	-	172	19063.9	6.67	AtCYP79A2
BnCYP79A2d	ZS11C09G070740	GWHPANRE119231	CYP71 clan	CYP79	chrC09	64252529	64254750	+	525	59250.5	8.65	AtCYP79A2
BnCYP79B2a	ZS11A01G001080	GWHPANRE000757	CYP71 clan	CYP79	chrA01	555973	564448	+	1784	197291	7.65	AtCYP79B2
BnCYP79B2b	ZS11A03G059390	GWHPANRE017762	CYP71 clan	CYP79	chrA03	32869043	32874091	-	872	99116.1	8.84	AtCYP79B2
BnCYP79B2c	ZS11A08G020810	GWHPANRE038714	CYP71 clan	CYP79	chrA08	16988115	16991573	-	518	58887	9.01	AtCYP79B2
BnCYP79B2d	ZS11C01G001080	GWHPANRE051022	CYP71 clan	CYP79	chrC01	518220	527794	+	1797	198795	7.85	AtCYP79B2
BnCYP79B2e	ZS11C03G075670	GWHPANRE073876	CYP71 clan	CYP79	chrC03	63087950	63090900	+	518	58783.9	9.14	AtCYP79B2
BnCYP79B2f	ZS11C07G063350	GWHPANRE104040	CYP71 clan	CYP79	chrC07	58543245	58546242	-	541	61305.4	8.83	AtCYP79B2
BnCYP79B3a	ZS11A04G016000	GWHPANRE019998	CYP71 clan	CYP79	chrA04	13027270	13038488	+	1001	110727	9.08	AtCYP79B3
BnCYP79B3b	ZS11C04G053010	GWHPANRE081473	CYP71 clan	CYP79	chrC04	51663098	51665752	+	543	61506.8	8.54	AtCYP79B3
BnCYP79C1a	ZS11A03G013070	GWHPANRE012448	CYP71 clan	CYP79	chrA03	6352651	6363088	-	384	43822.3	8.82	AtCYP79C1
BnCYP79C1b	ZS11C03G015380	GWHPANRE067080	CYP71 clan	CYP79	chrC03	7964963	7967490	-	512	58487.3	8.44	AtCYP79C1
BnCYP79C1c	ZS11C03G015450	GWHPANRE067087	CYP71 clan	CYP79	chrC03	8001038	8001784	-	191	21624.4	8.85	AtCYP79C1
BnCYP79C2a	ZS11A02G037020	GWHPANRE009934	CYP71 clan	CYP79	chrA02	27840176	27844665	+	527	59953.4	6.57	AtCYP79C2
BnCYP79C2b	ZS11A04G028910	GWHPANRE021440	CYP71 clan	CYP79	chrA04	21089157	21091492	+	531	60659.2	7.6	AtCYP79C2
BnCYP79C2c	ZS11A05G010000	GWHPANRE022929	CYP71 clan	CYP79	chrA05	5721905	5724102	-	534	60102.8	8.68	AtCYP79C2
BnCYP79C2d	ZS11C02G056480	GWHPANRE064013	CYP71 clan	CYP79	chrC02	55932735	55934016	+	255	29544.2	8.02	AtCYP79C2
BnCYP79C2e	ZS11C02G056490	GWHPANRE064014	CYP71 clan	CYP79	chrC02	55934178	55934795	+	123	14054	4.1	AtCYP79C2
BnCYP79C2f	ZS11C02G056520	GWHPANRE064017	CYP71 clan	CYP79	chrC02	55965208	55969056	+	526	59792.1	6.58	AtCYP79C2
BnCYP79C2g	ZS11C04G013530	GWHPANRE077130	CYP71 clan	CYP79	chrC04	10753587	10755543	-	405	46185.1	6.79	AtCYP79C2
BnCYP79C2h	ZS11C04G070150	GWHPANRE083402	CYP71 clan	CYP79	chrC04	64930489	64937892	+	603	68629.7	8.34	AtCYP79C2
BnCYP79F1a	ZS11A06G011590	GWHPANRE027806	CYP71 clan	CYP79	chrA06	6555011	6557515	+	540	61444.2	8.3	AtCYP79F1
BnCYP79F1b	ZS11C05G013770	GWHPANRE085322	CYP71 clan	CYP79	chrC05	8377157	8379661	+	540	61477.3	8.3	AtCYP79F1
BnCYP81D1a	ZS11A05G015070	GWHPANRE023483	CYP71 clan	CYP81	chrA05	8995120	9012803	+	881	99188.7	6.71	AtCYP81D1
BnCYP81D1b	ZS11C06G018990	GWHPANRE092968	CYP71 clan	CYP81	chrC06	22048918	22052174	-	502	57016.4	8.96	AtCYP81D1
BnCYP81D11a	ZS11A02G038310	GWHPANRE010081	CYP71 clan	CYP81	chrA02	28668233	28670608	-	500	56864.8	7.29	AtCYP81D11
BnCYP81D11b	ZS11A02G038320	GWHPANRE010082	CYP71 clan	CYP81	chrA02	28671022	28673463	-	511	57706.3	8	AtCYP81D11
BnCYP81D11c	ZS11A06G035700	GWHPANRE030537	CYP71 clan	CYP81	chrA06	25215297	25218346	+	499	56587.6	6.43	AtCYP81D11
BnCYP81D11d	ZS11A09G003310	GWHPANRE040555	CYP71 clan	CYP81	chrA09	1983002	1986345	-	501	56762	8.73	AtCYP81D11
BnCYP81D11e	ZS11C02G058550	GWHPANRE064251	CYP71 clan	CYP81	chrC02	57520594	57523601	-	500	56833.9	8.34	AtCYP81D11
BnCYP81D11f	ZS11C02G058560	GWHPANRE064252	CYP71 clan	CYP81	chrC02	57524081	57529528	-	502	56763.1	7.5	AtCYP81D11
BnCYP81D11g	ZS11C07G039430	GWHPANRE101307	CYP71 clan	CYP81	chrC07	43521600	43525742	-	499	56719.7	6.44	AtCYP81D11
BnCYP81D11h	ZS11C09G003660	GWHPANRE111642	CYP71 clan	CYP81	chrC09	2362285	2364825	-	502	56899	8.55	AtCYP81D11
BnCYP81D4a	ZS11A01G001730	GWHPANRE000828	CYP71 clan	CYP81	chrA01	938961	945825	+	799	90773.4	9.9	AtCYP81D4
BnCYP81D4b	ZS11A03G058730	GWHPANRE017686	CYP71 clan	CYP81	chrA03	32289332	32303580	-	1065	121182	8.49	AtCYP81D4
BnCYP81D4c	ZS11A08G020320	GWHPANRE038657	CYP71 clan	CYP81	chrA08	16628477	16630476	-	500	57238.6	8.84	AtCYP81D4
BnCYP81D5	ZS11C03G076510	GWHPANRE073966	CYP71 clan	CYP81	chrC03	63932572	63938613	+	590	67399.6	9.85	AtCYP81D5
BnCYP81D7a	ZS11A03G024210	GWHPANRE013758	CYP71 clan	CYP81	chrA03	12588199	12590096	-	499	56731.9	8.55	AtCYP81D7
BnCYP81D7b	ZS11A09G052110	GWHPANRE046033	CYP71 clan	CYP81	chrA09	39004844	39010331	-	1135	127832	8.17	AtCYP81D7
BnCYP81D7c	ZS11A09G052120	GWHPANRE046034	CYP71 clan	CYP81	chrA09	39010353	39014129	-	358	40842.2	8.91	AtCYP81D7
BnCYP81D7d	ZS11C03G030050	GWHPANRE068788	CYP71 clan	CYP81	chrC03	18133220	18136368	-	570	63659.9	8.7	AtCYP81D7
BnCYP81D8a	ZS11C03G076520	GWHPANRE073967	CYP71 clan	CYP81	chrC03	63938625	63939381	+	190	21445.1	7.46	AtCYP81D8
BnCYP81D8b	ZS11C07G062900	GWHPANRE103989	CYP71 clan	CYP81	chrC07	58274854	58291346	-	1380	156527	9.13	AtCYP81D8
BnCYP81F1a	ZS11A01G001700	GWHPANRE000825	CYP71 clan	CYP81	chrA01	895451	910617	-	941	108392	9.81	AtCYP81F1
BnCYP81F1b	ZS11C01G001720	GWHPANRE051091	CYP71 clan	CYP81	chrC01	917638	926529	-	620	72286.6	9.92	AtCYP81F1
BnCYP81F1c	ZS11C01G001740	GWHPANRE051093	CYP71 clan	CYP81	chrC01	931264	934069	-	498	56808.8	7.37	AtCYP81F1
BnCYP81F1d	ZS11C06G037430	GWHPANRE095014	CYP71 clan	CYP81	chrC06	38347532	38349943	+	331	37949.9	9.69	AtCYP81F1
BnCYP81F2a	ZS11A02G011830	GWHPANRE007080	CYP71 clan	CYP81	chrA02	6297623	6299887	-	493	55979.9	8.6	AtCYP81F2
BnCYP81F2b	ZS11A03G011550	GWHPANRE012274	CYP71 clan	CYP81	chrA03	5423878	5426428	-	493	55939	8.43	AtCYP81F2
BnCYP81F2c	ZS11A10G014470	GWHPANRE048890	CYP71 clan	CYP81	chrA10	13109712	13112374	+	491	55726.8	8.9	AtCYP81F2
BnCYP81F2d	ZS11C02G015720	GWHPANRE059517	CYP71 clan	CYP81	chrC02	11204019	11206220	-	493	56012	8.6	AtCYP81F2
BnCYP81F2e	ZS11C03G013310	GWHPANRE066827	CYP71 clan	CYP81	chrC03	6830626	6833245	-	493	55938.9	8.43	AtCYP81F2
BnCYP81F2f	ZS11C09G049960	GWHPANRE116857	CYP71 clan	CYP81	chrC09	49356349	49358930	+	491	55785.8	8.91	AtCYP81F2
BnCYP81F3a	ZS11A01G001710	GWHPANRE000826	CYP71 clan	CYP81	chrA01	916162	918640	-	499	56842.8	8.72	AtCYP81F3
BnCYP81F3b	ZS11A08G020340	GWHPANRE038659	CYP71 clan	CYP81	chrA08	16643251	16645726	+	496	56516.3	7.97	AtCYP81F3
BnCYP81F3c	ZS11C01G001790	GWHPANRE051098	CYP71 clan	CYP81	chrC01	974565	977320	-	499	56879.9	8.98	AtCYP81F3
BnCYP81F3d	ZS11C03G076480	GWHPANRE073963	CYP71 clan	CYP81	chrC03	63880927	63881991	-	294	33909.2	9.18	AtCYP81F3
BnCYP81F4a	ZS11UN4340	GWHPANRE000440	CYP71 clan	CYP81	HiCscaffold2150	17017	18929	-	500	56855.1	9	AtCYP81F4
BnCYP81F4b	ZS11A08G020350	GWHPANRE038660	CYP71 clan	CYP81	chrA08	16654752	16668058	+	765	87277.6	7.72	AtCYP81F4
BnCYP81F4c	ZS11C01G001780	GWHPANRE051097	CYP71 clan	CYP81	chrC01	952922	954860	-	500	56945.1	8.85	AtCYP81F4
BnCYP81F4d	ZS11C03G076400	GWHPANRE073955	CYP71 clan	CYP81	chrC03	63777299	63783797	-	694	79114.3	9.57	AtCYP81F4
BnCYP81F4e	ZS11C03G076410	GWHPANRE073956	CYP71 clan	CYP81	chrC03	63783895	63784263	-	115	13301.7	11.46	AtCYP81F4
BnCYP81F4f	ZS11C03G076430	GWHPANRE073958	CYP71 clan	CYP81	chrC03	63824480	63826557	-	501	57013.4	9.45	AtCYP81F4
BnCYP81G1a	ZS11A07G016350	GWHPANRE033257	CYP71 clan	CYP81	chrA07	15218609	15229078	+	1449	162311	7.17	AtCYP81G1
BnCYP81G1b	ZS11C04G055490	GWHPANRE081745	CYP71 clan	CYP81	chrC04	54109991	54111874	+	494	55558.3	7.76	AtCYP81G1
BnCYP81G1c	ZS11C07G026210	GWHPANRE099797	CYP71 clan	CYP81	chrC07	31926693	31928424	+	502	56184.2	8.54	AtCYP81G1
BnCYP81G1d	ZS11C07G026250	GWHPANRE099801	CYP71 clan	CYP81	chrC07	31943767	31945568	+	502	56184.2	8.54	AtCYP81G1
BnCYP81G1e	ZS11C07G026280	GWHPANRE099804	CYP71 clan	CYP81	chrC07	31998561	32018728	+	1136	127438	7.33	AtCYP81G1
BnCYP81G1f	ZS11C07G026290	GWHPANRE099805	CYP71 clan	CYP81	chrC07	32029777	32033192	+	512	57268.1	8.46	AtCYP81G1
BnCYP81H1a	ZS11A01G001740	GWHPANRE000829	CYP71 clan	CYP81	chrA01	950548	953330	+	385	43931.3	9.05	AtCYP81H1
BnCYP81H1b	ZS11C01G001830	GWHPANRE051104	CYP71 clan	CYP81	chrC01	1002782	1026352	+	1324	150443	8.99	AtCYP81H1
BnCYP81K1a	ZS11A06G018570	GWHPANRE028588	CYP71 clan	CYP81	chrA06	11147497	11148993	+	498	57108	7.8	AtCYP81K1
BnCYP81K1b	ZS11A09G025790	GWHPANRE043085	CYP71 clan	CYP81	chrA09	17803353	17804679	+	153	16979.5	4.15	AtCYP81K1
BnCYP81K1c	ZS11A10G025910	GWHPANRE050183	CYP71 clan	CYP81	chrA10	19335263	19339106	-	520	60565.8	9.78	AtCYP81K1
BnCYP81K1d	ZS11C02G057320	GWHPANRE064108	CYP71 clan	CYP81	chrC02	56678602	56680113	+	216	24395.9	6.25	AtCYP81K1
BnCYP81K1e	ZS11C09G066150	GWHPANRE118707	CYP71 clan	CYP81	chrC09	61719150	61720646	-	498	57108	7.8	AtCYP81K1
BnCYP81K1f	ZS11C09G066360	GWHPANRE118729	CYP71 clan	CYP81	chrC09	61846362	61847858	-	498	57108	7.8	AtCYP81K1
BnCYP82C4a	ZS11A08G016470	GWHPANRE038214	CYP71 clan	CYP82	chrA08	14346940	14349217	-	525	58974.3	7.91	AtCYP82C4
BnCYP82C4b	ZS11C03G084640	GWHPANRE074870	CYP71 clan	CYP82	chrC03	71074480	71077777	-	651	72832	7.97	AtCYP82C4
BnCYP82F1a	ZS11A01G027320	GWHPANRE003702	CYP71 clan	CYP82	chrA01	20164823	20171667	+	517	59360.9	7.02	AtCYP82F1
BnCYP82F1b	ZS11A03G052860	GWHPANRE017033	CYP71 clan	CYP82	chrA03	28709346	28711453	-	529	59970.2	7.24	AtCYP82F1
BnCYP82F1c	ZS11C01G036000	GWHPANRE054991	CYP71 clan	CYP82	chrC01	32403028	32403462	+	144	16236.1	8.7	AtCYP82F1
BnCYP82F1d	ZS11C01G036010	GWHPANRE054992	CYP71 clan	CYP82	chrC01	32403497	32404778	+	330	38160.2	6.59	AtCYP82F1
BnCYP82F1e	ZS11C03G073020	GWHPANRE073551	CYP71 clan	CYP82	chrC03	60846518	60847176	+	216	24270.5	9.98	AtCYP82F1
BnCYP82F1f	ZS11C03G073030	GWHPANRE073552	CYP71 clan	CYP82	chrC03	60847246	60848273	+	242	28026.3	6.51	AtCYP82F1
BnCYP82F1g	ZS11C03G086290	GWHPANRE075064	CYP71 clan	CYP82	chrC03	72420233	72422181	-	528	60066.8	7.79	AtCYP82F1
BnCYP82F1h	ZS11C07G058380	GWHPANRE103475	CYP71 clan	CYP82	chrC07	55615626	55617777	-	530	60626	8.4	AtCYP82F1
BnCYP82F1i	ZS11C07G058410	GWHPANRE103478	CYP71 clan	CYP82	chrC07	55679892	55680659	-	207	23736.8	6.52	AtCYP82F1
BnCYP82G1a	ZS11A03G039370	GWHPANRE015514	CYP71 clan	CYP82	chrA03	20506329	20508958	-	513	58507.2	7.87	AtCYP82G1
BnCYP82G1b	ZS11C03G050400	GWHPANRE071036	CYP71 clan	CYP82	chrC03	33929576	33932116	-	514	58590.5	8.45	AtCYP82G1
BnCYP83A1a	ZS11A04G008060	GWHPANRE019085	CYP71 clan	CYP83	chrA04	6200515	6202486	+	522	59755.4	8.76	AtCYP83A1
BnCYP83A1b	ZS11A04G028900	GWHPANRE021439	CYP71 clan	CYP83	chrA04	21080359	21082473	-	502	57900.9	7.97	AtCYP83A1
BnCYP83A1c	ZS11C04G044160	GWHPANRE080463	CYP71 clan	CYP83	chrC04	43804995	43806894	+	502	57446.6	7.59	AtCYP83A1
BnCYP83A1d	ZS11C04G070130	GWHPANRE083400	CYP71 clan	CYP83	chrC04	64894456	64896309	-	502	57898.1	8.25	AtCYP83A1
BnCYP83B1a	ZS11A08G006970	GWHPANRE037118	CYP71 clan	CYP83	chrA08	6171600	6173659	-	511	58289.1	8.78	AtCYP83B1
BnCYP83B1b	ZS11C08G010820	GWHPANRE105334	CYP71 clan	CYP83	chrC08	13074437	13076569	-	499	56851.4	8.78	AtCYP83B1
BnCYP84A1a	ZS11A01G002540	GWHPANRE000924	CYP71 clan	CYP84	chrA01	1382596	1385025	+	520	58587.5	6.61	AtCYP84A1
BnCYP84A1b	ZS11A03G057840	GWHPANRE017590	CYP71 clan	CYP84	chrA03	31690729	31695487	-	519	58529.5	6.85	AtCYP84A1
BnCYP84A1c	ZS11A06G028920	GWHPANRE029758	CYP71 clan	CYP84	chrA06	21216655	21218734	+	514	58257.7	6.44	AtCYP84A1
BnCYP84A1d	ZS11A06G042970	GWHPANRE031384	CYP71 clan	CYP84	chrA06	29391135	29393942	+	512	57936.8	6.36	AtCYP84A1
BnCYP84A1e	ZS11C01G002730	GWHPANRE051204	CYP71 clan	CYP84	chrC01	1558195	1560617	+	520	58585.5	6.61	AtCYP84A1
BnCYP84A1f	ZS11C03G054900	GWHPANRE071537	CYP71 clan	CYP84	chrC03	37590698	37593254	-	357	40582	5.71	AtCYP84A1
BnCYP84A1g	ZS11C07G062260	GWHPANRE103921	CYP71 clan	CYP84	chrC07	57900531	57903039	-	519	58648.7	6.79	AtCYP84A1
BnCYP84A1h	ZS11C07G063990	GWHPANRE104106	CYP71 clan	CYP84	chrC07	58873165	58877184	+	511	57756.2	6.68	AtCYP84A1
BnCYP84A4	ZS11C09G071650	GWHPANRE119332	CYP71 clan	CYP84	chrC09	64801770	64808411	+	515	58476.6	7.33	AtCYP84A4
BnCYP89A6a	ZS11A01G031670	GWHPANRE004183	CYP71 clan	CYP89	chrA01	24280542	24282643	+	495	56658.9	9.16	AtCYP89A6
BnCYP89A6b	ZS11A02G026170	GWHPANRE008715	CYP71 clan	CYP89	chrA02	16357793	16359774	-	507	58489	9.16	AtCYP89A6
BnCYP89A6c	ZS11C01G041440	GWHPANRE055604	CYP71 clan	CYP89	chrC01	38844882	38846744	+	499	57329.6	9.32	AtCYP89A6
BnCYP89A6d	ZS11C02G039100	GWHPANRE062093	CYP71 clan	CYP89	chrC02	33102016	33103966	-	508	58721.2	9.15	AtCYP89A6
BnCYP89A9a	ZS11A03G029660	GWHPANRE014400	CYP71 clan	CYP89	chrA03	15390844	15391161	-	105	12413.5	8.21	AtCYP89A9
BnCYP89A9b	ZS11A03G029670	GWHPANRE014401	CYP71 clan	CYP89	chrA03	15391760	15395448	-	590	67385.7	4.96	AtCYP89A9
BnCYP89A9c	ZS11C03G037210	GWHPANRE069586	CYP71 clan	CYP89	chrC03	23738059	23741897	-	503	58017.5	8.35	AtCYP89A9
BnCYP93D1a	ZS11C02G002860	GWHPANRE058085	CYP71 clan	CYP93	chrC02	2057005	2058663	-	109	12924.9	6.54	AtCYP93D1
BnCYP93D1b	ZS11C02G012410	GWHPANRE059146	CYP71 clan	CYP93	chrC02	8474656	8476246	-	452	51713.1	8.05	AtCYP93D1
BnCYP98A3a	ZS11A03G020380	GWHPANRE013304	CYP71 clan	CYP98	chrA03	10467395	10470076	-	508	57932.2	9.17	AtCYP98A3
BnCYP98A3b	ZS11A04G028390	GWHPANRE021380	CYP71 clan	CYP98	chrA04	20787648	20791155	-	508	57794.9	9.2	AtCYP98A3
BnCYP98A3c	ZS11A05G002120	GWHPANRE022041	CYP71 clan	CYP98	chrA05	1235061	1237649	-	507	57470.7	8.29	AtCYP98A3
BnCYP98A3d	ZS11C03G024800	GWHPANRE068178	CYP71 clan	CYP98	chrC03	14266174	14268872	-	508	57872	9.17	AtCYP98A3
BnCYP98A3e	ZS11C04G002300	GWHPANRE075854	CYP71 clan	CYP98	chrC04	2175871	2180378	-	507	57587.9	8.3	AtCYP98A3
BnCYP98A3f	ZS11C04G069560	GWHPANRE083337	CYP71 clan	CYP98	chrC04	64536727	64540227	-	508	57907	9.34	AtCYP98A3
BnCYP98A8a	ZS11A07G028050	GWHPANRE034617	CYP71 clan	CYP98	chrA07	21888826	21890809	-	498	56904.2	8.08	AtCYP98A8
BnCYP98A8b	ZS11C06G034300	GWHPANRE094676	CYP71 clan	CYP98	chrC06	35888271	35890423	-	498	56858	7.23	AtCYP98A8

## Sheet: Table S2
Table S2. List of tandem duplicated gene pairs of BnCYP450s.
Gene Name		Gene ID
Gene 1	Gene 2	Gene 1	Gene 2
BnCYP72A7a	BnCYP72A7b	ZS11A01G038340	ZS11A01G038350
BnCYP71B3a	BnCYP71B4a	ZS11A02G036910	ZS11A02G036920
BnCYP76C4a	BnCYP76C1	ZS11A04G001360	ZS11A04G001370
BnCYP71B2e	BnCYP71B2f	ZS11A04G016330	ZS11A04G016340
BnCYP76C4b	BnCYP76C4c	ZS11A04G030940	ZS11A04G030950
BnCYP76C4c	BnCYP76C4d	ZS11A04G030950	ZS11A04G030960
BnCYP705A22c	BnCYP705A32b	ZS11A05G025910	ZS11A05G025920
BnCYP71B22b	BnCYP71B21a	ZS11A06G037300	ZS11A06G037310
BnCYP96A2a	BnCYP96A8c	ZS11A06G042720	ZS11A06G042730
BnCYP96A10a	BnCYP96A9a	ZS11A06G042740	ZS11A06G042750
BnCYP94D2a	BnCYP94D2b	ZS11A07G022140	ZS11A07G022150
BnCYP96A12c	BnCYP96A8e	ZS11A08G021070	ZS11A08G021080
BnCYP96A8e	BnCYP96A8f	ZS11A08G021080	ZS11A08G021090
BnCYP71B2h	BnCYP71B2i	ZS11A08G028830	ZS11A08G028840
BnCYP71B26a	BnCYP71B9b	ZS11A09G002640	ZS11A09G002650
BnCYP96A15a	BnCYP96A15b	ZS11A09G017430	ZS11A09G017440
BnCYP71B21b	BnCYP71B31a	ZS11A09G042700	ZS11A09G042710
BnCYP81D11e	BnCYP81D11f	ZS11C02G058550	ZS11C02G058560
BnCYP71B11h	BnCYP71B11i	ZS11C02G063250	ZS11C02G063260
BnCYP96A8i	BnCYP96A8j	ZS11C03G075050	ZS11C03G075060
BnCYP81F4d	BnCYP81F4e	ZS11C03G076400	ZS11C03G076410
BnCYP73A5f	BnCYP73A5g	ZS11C04G060330	ZS11C04G060340
BnCYP710A1d	BnCYP710A1f	ZS11C04G064620	ZS11C04G064630
BnCYP710A1f	BnCYP710A1g	ZS11C04G064630	ZS11C04G064640
BnCYP76C4h	BnCYP76C4i	ZS11C04G072280	ZS11C04G072290
BnCYP76C4i	BnCYP76C4j	ZS11C04G072290	ZS11C04G072300
BnCYP76C4n	BnCYP76C4o	ZS11C05G011420	ZS11C05G011430
BnCYP81G1e	BnCYP81G1f	ZS11C07G026280	ZS11C07G026290
BnCYP71B21c	BnCYP71B22e	ZS11C07G037230	ZS11C07G037240
BnCYP709B3b	BnCYP709B3c	ZS11C07G038420	ZS11C07G038430
BnCYP96A15g	BnCYP96A15h	ZS11C09G022550	ZS11C09G022560
BnCYP96A15k	BnCYP96A15l	ZS11C09G022670	ZS11C09G022680

## Sheet: Table S3
Table S3. List of segmental duplication of the BnCYP450 genes across AA/CC subgenome in Brassica napus.
Gene Name		Gene ID
Gene 1	Gene 2	Gene 1	Gene 2
BnCYP707A1a	BnCYP707A1b	ZS11A01G010490	ZS11A03G046640
BnCYP706A1a	BnCYP706A1b	ZS11A01G012990	ZS11A03G048050
BnCYP79B2a	BnCYP79B2b	ZS11A01G001080	ZS11A03G059390
BnCYP81D4a	BnCYP81D4b	ZS11A01G001730	ZS11A03G058730
BnCYP90C1a	BnCYP90C1b	ZS11A01G002450	ZS11A03G057950
BnCYP84A1a	BnCYP84A1b	ZS11A01G002540	ZS11A03G057840
BnCYP71B2a	BnCYP71B2d	ZS11A01G006200	ZS11A03G054590
BnCYP72A15a	BnCYP72A9a	ZS11A01G038320	ZS11A03G034750
BnCYP79B2a	BnCYP79B3a	ZS11A01G001080	ZS11A04G016000
BnCYP72A15a	BnCYP72A15b	ZS11A01G038320	ZS11A05G031150
BnCYP72A7a	BnCYP72A7c	ZS11A01G038340	ZS11A05G031180
BnCYP90D1a	BnCYP90D1b	ZS11A01G038920	ZS11A05G032000
BnCYP84A1a	BnCYP84A1c	ZS11A01G002540	ZS11A06G028920
BnCYP706A1a	BnCYP706A1c	ZS11A01G012990	ZS11A08G014280
BnCYP79B2a	BnCYP79B2c	ZS11A01G001080	ZS11A08G020810
BnCYP81F3a	BnCYP81F3b	ZS11A01G001710	ZS11A08G020340
BnCYP81D4a	BnCYP81D4c	ZS11A01G001730	ZS11A08G020320
BnCYP90B1a	BnCYP90B1b	ZS11A01G022960	ZS11A09G040100
BnCYP96A12a	BnCYP96A12d	ZS11A01G000730	ZS11C01G000660
BnCYP79B2a	BnCYP79B2d	ZS11A01G001080	ZS11C01G001080
BnCYP81F3a	BnCYP81F1c	ZS11A01G001710	ZS11C01G001740
BnCYP81D4a	BnCYP81H1b	ZS11A01G001730	ZS11C01G001830
BnCYP90C1a	BnCYP90C1c	ZS11A01G002450	ZS11C01G002600
BnCYP84A1a	BnCYP84A1e	ZS11A01G002540	ZS11C01G002730
BnCYP71B2a	BnCYP71B2l	ZS11A01G006200	ZS11C01G007280
BnCYP707A1a	BnCYP707A1c	ZS11A01G010490	ZS11C01G013020
BnCYP71A28a	BnCYP71A18b	ZS11A01G011120	ZS11C01G013730
BnCYP706A1a	BnCYP706A1d	ZS11A01G012990	ZS11C01G016290
BnCYP71B11a	BnCYP71B13b	ZS11A01G015290	ZS11C01G019360
BnCYP71A28b	BnCYP71A28c	ZS11A01G020790	ZS11C01G026590
BnCYP702A6a	BnCYP702A6c	ZS11A01G021170	ZS11C01G027210
BnCYP71A20a	BnCYP71A20d	ZS11A01G021760	ZS11C01G027930
BnCYP90B1a	BnCYP90B1c	ZS11A01G022960	ZS11C01G029590
BnCYP71A26a	BnCYP71A23c	ZS11A01G024500	ZS11C01G032080
BnCYP72A15a	BnCYP72A15d	ZS11A01G038320	ZS11C01G051530
BnCYP90D1a	BnCYP90D1c	ZS11A01G038920	ZS11C01G052540
BnCYP51G1a	BnCYP51G1e	ZS11A01G039050	ZS11C01G052890
BnCYP89A6a	BnCYP89A6c	ZS11A01G031670	ZS11C01G041440
BnCYP82F1a	BnCYP82F1c	ZS11A01G027320	ZS11C01G036000
BnCYP51G1a	BnCYP51G1f	ZS11A01G039050	ZS11C01G053050
BnCYP71A26a	BnCYP71A21	ZS11A01G024500	ZS11C01G032200
BnCYP79B2a	BnCYP79B2e	ZS11A01G001080	ZS11C03G075670
BnCYP81F1a	BnCYP81F4d	ZS11A01G001700	ZS11C03G076400
BnCYP81F3a	BnCYP81F4f	ZS11A01G001710	ZS11C03G076430
BnCYP81D4a	BnCYP81D5	ZS11A01G001730	ZS11C03G076510
BnCYP84A1a	BnCYP84A1f	ZS11A01G002540	ZS11C03G054900
BnCYP79B2a	BnCYP79B3b	ZS11A01G001080	ZS11C04G053010
BnCYP72A15a	BnCYP7215h	ZS11A01G038320	ZS11C05G053880
BnCYP90D1a	BnCYP90D1d	ZS11A01G038920	ZS11C05G055150
BnCYP707A1a	BnCYP707A1d	ZS11A01G010490	ZS11C07G052090
BnCYP706A1a	BnCYP706A1f	ZS11A01G012990	ZS11C07G053690
BnCYP81H1a	BnCYP81G1d	ZS11A01G001740	ZS11C07G026250
BnCYP81D4a	BnCYP81D8b	ZS11A01G001730	ZS11C07G062900
BnCYP90C1a	BnCYP90C1d	ZS11A01G002450	ZS11C07G062310
BnCYP84A1a	BnCYP84A1g	ZS11A01G002540	ZS11C07G062260
BnCYP702A6a	BnCYP702A6e	ZS11A01G021170	ZS11C07G049040
BnCYP79B2a	BnCYP79B2f	ZS11A01G001080	ZS11C07G063350
BnCYP707A1a	BnCYP707A3e	ZS11A01G010490	ZS11C07G030570
BnCYP90B1a	BnCYP90B1d	ZS11A01G022960	ZS11C08G036880
BnCYP86A1a	BnCYP86A1b	ZS11A02G010850	ZS11A03G010730
BnCYP81F2a	BnCYP81F2b	ZS11A02G011830	ZS11A03G011550
BnCYP86A8c	BnCYP86A8d	ZS11A02G042380	ZS11A03G041480
BnCYP90A1a	BnCYP90A1b	ZS11A02G006930	ZS11A03G002080
BnCYP706A6a	BnCYP706A6b	ZS11A02G027870	ZS11A03G026440
BnCYP735A2a	BnCYP721A1e	ZS11A02G016760	ZS11A04G010670
BnCYP71B19a	BnCYP71B20a	ZS11A02G036880	ZS11A06G037320
BnCYP71B22a	BnCYP71B22b	ZS11A02G036890	ZS11A06G037300
BnCYP71B23a	BnCYP71B23b	ZS11A02G036900	ZS11A06G037290
BnCYP71B3a	BnCYP71B3b	ZS11A02G036910	ZS11A06G037280
BnCYP71B34a	BnCYP71B34c	ZS11A02G036950	ZS11A06G037240
BnCYP81D11b	BnCYP81D11c	ZS11A02G038320	ZS11A06G035700
BnCYP85A2a	BnCYP85A2b	ZS11A02G038980	ZS11A06G035100
BnCYP707A3a	BnCYP707A3b	ZS11A02G031860	ZS11A06G041170
BnCYP71B11d	BnCYP71B12a	ZS11A02G041680	ZS11A06G031300
BnCYP714A2a	BnCYP714A1a	ZS11A02G041790	ZS11A06G031080
BnCYP71A13a	BnCYP71A18a	ZS11A02G041880	ZS11A06G030890
BnCYP94B1a	BnCYP94B3a	ZS11A02G043710	ZS11A06G017500
BnCYP78A10a	BnCYP78A10b	ZS11A02G021690	ZS11A07G037860
BnCYP709B1a	BnCYP709B1b	ZS11A02G020120	ZS11A07G029330
BnCYP81D11a	BnCYP81D11d	ZS11A02G038310	ZS11A09G003310
BnCYP85A2a	BnCYP85A2c	ZS11A02G038980	ZS11A09G003650
BnCYP707A3a	BnCYP707A3c	ZS11A02G031860	ZS11A09G020150
BnCYP706A6a	BnCYP706A4a	ZS11A02G027870	ZS11A09G025140
BnCYP71B3a	BnCYP71B4b	ZS11A02G036910	ZS11A09G002610
BnCYP71B34a	BnCYP71B26a	ZS11A02G036950	ZS11A09G002640
BnCYP71B37a	BnCYP71B9b	ZS11A02G036980	ZS11A09G002650
BnCYP720A1f	BnCYP720A1g	ZS11A02G003370	ZS11A10G023360
BnCYP90A1a	BnCYP90A1c	ZS11A02G006930	ZS11A10G029070
BnCYP79A2a	BnCYP79A2b	ZS11A02G007050	ZS11A10G029340
BnCYP81F2a	BnCYP81F2c	ZS11A02G011830	ZS11A10G014470
BnCYP86A1a	BnCYP86A1c	ZS11A02G010850	ZS11C02G014150
BnCYP81F2a	BnCYP81F2d	ZS11A02G011830	ZS11C02G015720
BnCYP735A2a	BnCYP735A2b	ZS11A02G016760	ZS11C02G023510
BnCYP78A10a	BnCYP78A10c	ZS11A02G021690	ZS11C02G032460
BnCYP96A8a	BnCYP96A8h	ZS11A02G022580	ZS11C02G033560
BnCYP89A6b	BnCYP89A6d	ZS11A02G026170	ZS11C02G039100
BnCYP86A2a	BnCYP86A2d	ZS11A02G026320	ZS11C02G039220
BnCYP707A3a	BnCYP707A3d	ZS11A02G031860	ZS11C02G050160
BnCYP705A1a	BnCYP705A1b	ZS11A02G036670	ZS11C02G055980
BnCYP71B19a	BnCYP71B19e	ZS11A02G036880	ZS11C02G056350
BnCYP71B22a	BnCYP71B22c	ZS11A02G036890	ZS11C02G056370
BnCYP71B23a	BnCYP71B23c	ZS11A02G036900	ZS11C02G056410
BnCYP71B3a	BnCYP71B3c	ZS11A02G036910	ZS11C02G056420
BnCYP71B34a	BnCYP71B34e	ZS11A02G036950	ZS11C02G056440
BnCYP71B34b	BnCYP71B37b	ZS11A02G037000	ZS11C02G056460
BnCYP79C2a	BnCYP79C2d	ZS11A02G037020	ZS11C02G056480
BnCYP81D11a	BnCYP81D11e	ZS11A02G038310	ZS11C02G058550
BnCYP81D11b	BnCYP81D11f	ZS11A02G038320	ZS11C02G058560
BnCYP85A2a	BnCYP85A2d	ZS11A02G038980	ZS11C02G059570
BnCYP706A3a	BnCYP706A3c	ZS11A02G039610	ZS11C02G060500
BnCYP71B11b	BnCYP71B11h	ZS11A02G041590	ZS11C02G063250
BnCYP714A2a	BnCYP714A2c	ZS11A02G041790	ZS11C02G063470
BnCYP71A13a	BnCYP71A20e	ZS11A02G041880	ZS11C02G063560
BnCYP86A8c	BnCYP86A8e	ZS11A02G042380	ZS11C02G064320
BnCYP706A6a	BnCYP706A6c	ZS11A02G027870	ZS11C02G042820
BnCYP720A1f	BnCYP720A1h	ZS11A02G003370	ZS11C02G006340
BnCYP90A1a	BnCYP90A1d	ZS11A02G006930	ZS11C02G002440
BnCYP79A2a	BnCYP79A2c	ZS11A02G007050	ZS11C02G002310
BnCYP74Aa	BnCYP74Ab	ZS11A02G030080	ZS11C02G046120
BnCYP86A1a	BnCYP86A1d	ZS11A02G010850	ZS11C03G012460
BnCYP81F2a	BnCYP81F2e	ZS11A02G011830	ZS11C03G013310
BnCYP715A1a	BnCYP715A1e	ZS11A02G014730	ZS11C03G016260
BnCYP90A1a	BnCYP90A1e	ZS11A02G006930	ZS11C03G002460
BnCYP708A4a	BnCYP708A4c	ZS11A02G007100	ZS11C03G002300
BnCYP706A6a	BnCYP706A6d	ZS11A02G027870	ZS11C03G032850
BnCYP735A2a	BnCYP721A1f	ZS11A02G016760	ZS11C04G046740
BnCYP78A10a	BnCYP78A10e	ZS11A02G021690	ZS11C06G048490
BnCYP709B1a	BnCYP709B1c	ZS11A02G020120	ZS11C06G036320
BnCYP71B19a	BnCYP71B17	ZS11A02G036880	ZS11C07G037190
BnCYP71B22a	BnCYP71B21c	ZS11A02G036890	ZS11C07G037230
BnCYP71B23a	BnCYP71B23d	ZS11A02G036900	ZS11C07G037250
BnCYP71B34a	BnCYP71B34f	ZS11A02G036950	ZS11C07G037300
BnCYP71B37a	BnCYP71B34i	ZS11A02G036980	ZS11C07G037350
BnCYP81D11b	BnCYP81D11g	ZS11A02G038320	ZS11C07G039430
BnCYP85A2a	BnCYP85A2e	ZS11A02G038980	ZS11C07G040230
BnCYP71B11d	BnCYP71B11m	ZS11A02G041680	ZS11C07G044550
BnCYP714A2a	BnCYP714A1b	ZS11A02G041790	ZS11C07G044740
BnCYP71A13a	BnCYP71A20f	ZS11A02G041880	ZS11C07G044970
BnCYP86A8c	BnCYP86A8g	ZS11A02G042380	ZS11C07G046330
BnCYP707A3a	BnCYP707A3e	ZS11A02G031860	ZS11C07G030570
BnCYP720A1f	BnCYP720A1i	ZS11A02G003370	ZS11C09G063010
BnCYP71B3a	BnCYP71B4f	ZS11A02G036910	ZS11C09G002880
BnCYP71B34a	BnCYP71B26b	ZS11A02G036950	ZS11C09G002970
BnCYP81D11a	BnCYP81D11h	ZS11A02G038310	ZS11C09G003660
BnCYP85A2a	BnCYP85A2f	ZS11A02G038980	ZS11C09G004040
BnCYP90A1a	BnCYP90A1f	ZS11A02G006930	ZS11C09G070460
BnCYP79A2a	BnCYP79A2d	ZS11A02G007050	ZS11C09G070740
BnCYP94B1a	BnCYP94B1f	ZS11A02G043710	ZS11C09G008620
BnCYP706A6a	BnCYP706A4b	ZS11A02G027870	ZS11C09G033390
BnCYP81F2a	BnCYP81F2f	ZS11A02G011830	ZS11C09G049960
BnCYP98A3a	BnCYP98A3b	ZS11A03G020380	ZS11A04G028390
BnCYP98A3a	BnCYP98A3c	ZS11A03G020380	ZS11A05G002120
BnCYP704A2a	BnCYP704A2b	ZS11A03G022220	ZS11A05G005140
BnCYP77A4a	BnCYP77A6a	ZS11A03G001580	ZS11A05G034840
BnCYP72A9a	BnCYP72A9b	ZS11A03G034750	ZS11A05G031160
BnCYP707A4a	BnCYP707A4b	ZS11A03G036820	ZS11A05G027070
BnCYP705A15a	BnCYP705A22c	ZS11A03G037190	ZS11A05G025910
BnCYP73A5a	BnCYP73A5c	ZS11A03G014970	ZS11A05G013720
BnCYP84A1b	BnCYP84A1c	ZS11A03G057840	ZS11A06G028920
BnCYP706A1b	BnCYP706A1c	ZS11A03G048050	ZS11A08G014280
BnCYP79B2b	BnCYP79B2c	ZS11A03G059390	ZS11A08G020810
BnCYP81D7a	BnCYP81D7c	ZS11A03G024210	ZS11A09G052120
BnCYP706A6b	BnCYP706A4a	ZS11A03G026440	ZS11A09G025140
BnCYP81F2b	BnCYP81F2c	ZS11A03G011550	ZS11A10G014470
BnCYP77A4a	BnCYP77A9a	ZS11A03G001580	ZS11A10G029820
BnCYP90A1b	BnCYP90A1c	ZS11A03G002080	ZS11A10G029070
BnCYP707A1b	BnCYP707A1c	ZS11A03G046640	ZS11C01G013020
BnCYP71A20c	BnCYP71A18b	ZS11A03G046930	ZS11C01G013730
BnCYP706A1b	BnCYP706A1d	ZS11A03G048050	ZS11C01G016290
BnCYP84A1b	BnCYP84A1e	ZS11A03G057840	ZS11C01G002730
BnCYP90C1b	BnCYP90C1c	ZS11A03G057950	ZS11C01G002600
BnCYP81D4b	BnCYP81H1b	ZS11A03G058730	ZS11C01G001830
BnCYP79B2b	BnCYP79B2d	ZS11A03G059390	ZS11C01G001080
BnCYP90A1b	BnCYP90A1d	ZS11A03G002080	ZS11C02G002440
BnCYP86A1b	BnCYP86A1c	ZS11A03G010730	ZS11C02G014150
BnCYP86A8d	BnCYP86A8e	ZS11A03G041480	ZS11C02G064320
BnCYP715A1b	BnCYP715A1c	ZS11A03G013700	ZS11C02G020560
BnCYP77A4a	BnCYP77A4b	ZS11A03G001580	ZS11C03G001970
BnCYP90A1b	BnCYP90A1e	ZS11A03G002080	ZS11C03G002460
BnCYP86A1b	BnCYP86A1d	ZS11A03G010730	ZS11C03G012460
BnCYP71B10a	BnCYP71B10b	ZS11A03G011540	ZS11C03G013290
BnCYP81F2b	BnCYP81F2e	ZS11A03G011550	ZS11C03G013310
BnCYP79C1a	BnCYP79C1b	ZS11A03G013070	ZS11C03G015380
BnCYP96A4a	BnCYP96A4b	ZS11A03G013730	ZS11C03G016310
BnCYP71A13b	BnCYP71A13c	ZS11A03G015110	ZS11C03G018090
BnCYP98A3a	BnCYP98A3d	ZS11A03G020380	ZS11C03G024800
BnCYP704A2a	BnCYP704A2d	ZS11A03G022220	ZS11C03G027260
BnCYP710A1h	BnCYP710A1i	ZS11A03G024060	ZS11C03G029830
BnCYP81D7a	BnCYP81D7d	ZS11A03G024210	ZS11C03G030050
BnCYP71A26b	BnCYP71A26d	ZS11A03G025090	ZS11C03G031270
BnCYP706A6b	BnCYP706A6d	ZS11A03G026440	ZS11C03G032850
BnCYP702A1	BnCYP702A8	ZS11A03G027220	ZS11C03G034040
BnCYP705A22a	BnCYP705A9	ZS11A03G027250	ZS11C03G034100
BnCYP705A5	BnCYP705A16	ZS11A03G027280	ZS11C03G034130
BnCYP89A9a	BnCYP89A9c	ZS11A03G029660	ZS11C03G037210
BnCYP72A9a	BnCYP72A9c	ZS11A03G034750	ZS11C03G043160
BnCYP707A4a	BnCYP707A4c	ZS11A03G036820	ZS11C03G046230
BnCYP705A15b	BnCYP705A15d	ZS11A03G037210	ZS11C03G046800
BnCYP82G1a	BnCYP82G1b	ZS11A03G039370	ZS11C03G050400
BnCYP705A22b	BnCYP705A22d	ZS11A03G040420	ZS11C03G052040
BnCYP79C1a	BnCYP79C1c	ZS11A03G013070	ZS11C03G015450
BnCYP82F1b	BnCYP82F1g	ZS11A03G052860	ZS11C03G086290
BnCYP98A3a	BnCYP98A3f	ZS11A03G020380	ZS11C04G069560
BnCYP704A2a	BnCYP704A2e	ZS11A03G022220	ZS11C04G006280
BnCYP72A9a	BnCYP7215h	ZS11A03G034750	ZS11C05G053880
BnCYP707A4a	BnCYP707A4d	ZS11A03G036820	ZS11C05G047520
BnCYP77A4a	BnCYP77A6b	ZS11A03G001580	ZS11C05G058370
BnCYP86A8d	BnCYP86A8g	ZS11A03G041480	ZS11C07G046330
BnCYP74B2a	BnCYP74B2b	ZS11A03G044060	ZS11C07G049080
BnCYP707A1b	BnCYP707A1d	ZS11A03G046640	ZS11C07G052090
BnCYP71A20c	BnCYP71A20g	ZS11A03G046930	ZS11C07G052520
BnCYP706A1b	BnCYP706A1f	ZS11A03G048050	ZS11C07G053690
BnCYP82F1b	BnCYP82F1h	ZS11A03G052860	ZS11C07G058380
BnCYP84A1b	BnCYP84A1g	ZS11A03G057840	ZS11C07G062260
BnCYP90C1b	BnCYP90C1d	ZS11A03G057950	ZS11C07G062310
BnCYP81D4b	BnCYP81D8b	ZS11A03G058730	ZS11C07G062900
BnCYP81F2b	BnCYP81F2f	ZS11A03G011550	ZS11C09G049960
BnCYP77A4a	BnCYP77A9d	ZS11A03G001580	ZS11C09G071340
BnCYP90A1b	BnCYP90A1f	ZS11A03G002080	ZS11C09G070460
BnCYP706A6b	BnCYP706A4b	ZS11A03G026440	ZS11C09G033390
BnCYP76C2b	BnCYP76C3a	ZS11A04G001380	ZS11A04G030970
BnCYP98A3b	BnCYP98A3c	ZS11A04G028390	ZS11A05G002120
BnCYP76C4c	BnCYP76C3b	ZS11A04G030950	ZS11A05G005170
BnCYP710A1a	BnCYP710A1b	ZS11A04G024270	ZS11A05G010210
BnCYP78A6a	BnCYP78A6b	ZS11A04G031570	ZS11A05G001300
BnCYP76C4a	BnCYP76C3b	ZS11A04G001360	ZS11A05G005170
BnCYP76C3a	BnCYP76C7a	ZS11A04G030970	ZS11A09G048750
BnCYP78A9a	BnCYP78A9b	ZS11A04G000920	ZS11A09G049430
BnCYP79B3a	BnCYP79B2d	ZS11A04G016000	ZS11C01G001080
BnCYP73A5b	BnCYP73A5d	ZS11A04G021490	ZS11C03G017950
BnCYP98A3b	BnCYP98A3d	ZS11A04G028390	ZS11C03G024800
BnCYP96A8b	BnCYP96A12f	ZS11A04G010930	ZS11C04G047440
BnCYP96A13a	BnCYP96A13b	ZS11A04G010970	ZS11C04G047470
BnCYP85A1a	BnCYP85A1b	ZS11A04G014490	ZS11C04G051400
BnCYP79B3a	BnCYP79B3b	ZS11A04G016000	ZS11C04G053010
BnCYP71B2e	BnCYP71B2p	ZS11A04G016330	ZS11C04G053580
BnCYP705A24a	BnCYP705A24c	ZS11A04G017500	ZS11C04G055170
BnCYP707A2a	BnCYP707A2c	ZS11A04G020620	ZS11C04G059290
BnCYP73A5b	BnCYP73A5f	ZS11A04G021490	ZS11C04G060330
BnCYP710A1a	BnCYP710A1d	ZS11A04G024270	ZS11C04G064620
BnCYP78A9a	BnCYP78A9c	ZS11A04G000920	ZS11C04G032490
BnCYP76C2a	BnCYP76C2c	ZS11A04G001340	ZS11C04G033240
BnCYP76C2b	BnCYP76C2d	ZS11A04G001380	ZS11C04G033270
BnCYP98A3b	BnCYP98A3f	ZS11A04G028390	ZS11C04G069560
BnCYP83A1b	BnCYP83A1d	ZS11A04G028900	ZS11C04G070130
BnCYP79C2b	BnCYP79C2h	ZS11A04G028910	ZS11C04G070150
BnCYP712A1a	BnCYP712A1b	ZS11A04G029090	ZS11C04G070380
BnCYP76C4c	BnCYP76C4g	ZS11A04G030950	ZS11C04G072270
BnCYP76C3a	BnCYP76C3d	ZS11A04G030970	ZS11C04G072360
BnCYP78A6a	BnCYP78A6d	ZS11A04G031570	ZS11C04G072920
BnCYP98A3b	BnCYP98A3e	ZS11A04G028390	ZS11C04G002300
BnCYP76C3a	BnCYP76C3c	ZS11A04G030970	ZS11C04G006300
BnCYP83A1a	BnCYP83A1c	ZS11A04G008060	ZS11C04G044160
BnCYP707A2a	BnCYP707A2b	ZS11A04G020620	ZS11C04G021380
BnCYP73A5b	BnCYP73A5e	ZS11A04G021490	ZS11C04G019610
BnCYP76G1a	BnCYP76G1b	ZS11A04G007280	ZS11C04G041710
BnCYP710A1a	BnCYP710A1c	ZS11A04G024270	ZS11C04G013920
BnCYP721A1e	BnCYP721A1f	ZS11A04G010670	ZS11C04G046740
BnCYP78A6a	BnCYP78A6c	ZS11A04G031570	ZS11C04G000420
BnCYP78A9a	BnCYP78A6d	ZS11A04G000920	ZS11C04G072920
BnCYP76C2a	BnCYP76C4l	ZS11A04G001340	ZS11C04G072340
BnCYP76C4d	BnCYP76C2c	ZS11A04G030960	ZS11C04G033240
BnCYP76C2b	BnCYP76C3c	ZS11A04G001380	ZS11C04G006300
BnCYP76C3a	BnCYP76C7b	ZS11A04G030970	ZS11C08G046550
BnCYP78A9a	BnCYP78A9d	ZS11A04G000920	ZS11C08G047310
BnCYP76C3b	BnCYP76C7a	ZS11A05G005170	ZS11A09G048750
BnCYP77A6a	BnCYP77A9a	ZS11A05G034840	ZS11A10G029820
BnCYP88A4	BnCYP88A3a	ZS11A05G012060	ZS11A10G003490
BnCYP72A15b	BnCYP72A15d	ZS11A05G031150	ZS11C01G051530
BnCYP72A8	BnCYP72A15e	ZS11A05G031170	ZS11C01G051550
BnCYP90D1b	BnCYP90D1c	ZS11A05G032000	ZS11C01G052540
BnCYP705A22c	BnCYP705A18c	ZS11A05G025910	ZS11C01G045740
BnCYP98A3c	BnCYP98A3d	ZS11A05G002120	ZS11C03G024800
BnCYP704A2b	BnCYP704A2d	ZS11A05G005140	ZS11C03G027260
BnCYP77A6a	BnCYP77A4b	ZS11A05G034840	ZS11C03G001970
BnCYP707A4b	BnCYP707A4c	ZS11A05G027070	ZS11C03G046230
BnCYP72A15b	BnCYP72A15f	ZS11A05G031150	ZS11C03G043190
BnCYP72A9b	BnCYP72A9c	ZS11A05G031160	ZS11C03G043160
BnCYP705A32c	BnCYP705A15e	ZS11A05G025960	ZS11C03G046820
BnCYP73A5c	BnCYP73A5d	ZS11A05G013720	ZS11C03G017950
BnCYP98A3c	BnCYP98A3e	ZS11A05G002120	ZS11C04G002300
BnCYP704A2b	BnCYP704A2e	ZS11A05G005140	ZS11C04G006280
BnCYP76C3b	BnCYP76C3c	ZS11A05G005170	ZS11C04G006300
BnCYP86A8a	BnCYP86A8b	ZS11A05G005430	ZS11C04G006620
BnCYP710A1b	BnCYP710A1c	ZS11A05G010210	ZS11C04G013920
BnCYP98A3c	BnCYP98A3f	ZS11A05G002120	ZS11C04G069560
BnCYP76C3b	BnCYP76C4l	ZS11A05G005170	ZS11C04G072340
BnCYP73A5c	BnCYP73A5e	ZS11A05G013720	ZS11C04G019610
BnCYP709B2a	BnCYP709B2b	ZS11A05G001100	ZS11C04G000170
BnCYP78A6b	BnCYP78A6c	ZS11A05G001300	ZS11C04G000420
BnCYP710A1b	BnCYP710A1d	ZS11A05G010210	ZS11C04G064620
BnCYP78A6b	BnCYP78A6d	ZS11A05G001300	ZS11C04G072920
BnCYP73A5c	BnCYP73A5g	ZS11A05G013720	ZS11C04G060340
BnCYP707A4b	BnCYP707A4d	ZS11A05G027070	ZS11C05G047520
BnCYP72A15b	BnCYP7215h	ZS11A05G031150	ZS11C05G053880
BnCYP72A9b	BnCYP72A7d	ZS11A05G031160	ZS11C05G053910
BnCYP705A18a	BnCYP705A21a	ZS11A05G031280	ZS11C05G054070
BnCYP90D1b	BnCYP90D1d	ZS11A05G032000	ZS11C05G055150
BnCYP705A22c	BnCYP705A22f	ZS11A05G025910	ZS11C05G045900
BnCYP77A6a	BnCYP77A6b	ZS11A05G034840	ZS11C05G058370
BnCYP88A4	BnCYP88A3d	ZS11A05G012060	ZS11C05G003260
BnCYP77A6a	BnCYP77A9d	ZS11A05G034840	ZS11C09G071340
BnCYP94B3a	BnCYP94B3b	ZS11A06G017500	ZS11A06G023850
BnCYP86C3a	BnCYP86C4a	ZS11A06G008230	ZS11A08G028800
BnCYP96A2a	BnCYP96A8e	ZS11A06G042720	ZS11A08G021080
BnCYP72C1a	BnCYP72C1b	ZS11A06G012090	ZS11A08G027750
BnCYP51G1b	BnCYP51G1c	ZS11A06G007880	ZS11A08G029650
BnCYP94B1b	BnCYP94B1c	ZS11A06G026160	ZS11A09G007430
BnCYP71B7a	BnCYP71B7d	ZS11A06G008260	ZS11A09G057920
BnCYP85A2g	BnCYP85A2h	ZS11A06G008500	ZS11A09G058170
BnCYP78A5a	BnCYP78A5b	ZS11A06G009350	ZS11A09G057550
BnCYP72C1a	BnCYP72C1c	ZS11A06G012090	ZS11A09G055690
BnCYP707A3b	BnCYP707A3c	ZS11A06G041170	ZS11A09G020150
BnCYP85A2b	BnCYP85A2c	ZS11A06G035100	ZS11A09G003650
BnCYP81D11c	BnCYP81D11d	ZS11A06G035700	ZS11A09G003310
BnCYP71B3b	BnCYP71B4b	ZS11A06G037280	ZS11A09G002610
BnCYP84A1c	BnCYP84A1e	ZS11A06G028920	ZS11C01G002730
BnCYP71A26c	BnCYP71A21	ZS11A06G023710	ZS11C01G032200
BnCYP96A8c	BnCYP96A12d	ZS11A06G042730	ZS11C01G000660
BnCYP85A2b	BnCYP85A2d	ZS11A06G035100	ZS11C02G059570
BnCYP81D11c	BnCYP81D11f	ZS11A06G035700	ZS11C02G058560
BnCYP71B34c	BnCYP71B34e	ZS11A06G037240	ZS11C02G056440
BnCYP71B3b	BnCYP71B3c	ZS11A06G037280	ZS11C02G056420
BnCYP71B23b	BnCYP71B23c	ZS11A06G037290	ZS11C02G056410
BnCYP71B21a	BnCYP71B22d	ZS11A06G037310	ZS11C02G056390
BnCYP71B20a	BnCYP71B19e	ZS11A06G037320	ZS11C02G056350
BnCYP707A3b	BnCYP707A3d	ZS11A06G041170	ZS11C02G050160
BnCYP94B1b	BnCYP94B1d	ZS11A06G026160	ZS11C02G067380
BnCYP71A18a	BnCYP71A20e	ZS11A06G030890	ZS11C02G063560
BnCYP71B11g	BnCYP71B11j	ZS11A06G031320	ZS11C02G063310
BnCYP94B3a	BnCYP94B3c	ZS11A06G017500	ZS11C03G061950
BnCYP71A26c	BnCYP71A26e	ZS11A06G023710	ZS11C03G062240
BnCYP94B3b	BnCYP94B3c	ZS11A06G023850	ZS11C03G061950
BnCYP94B1b	BnCYP94B1e	ZS11A06G026160	ZS11C03G058870
BnCYP71B7c	BnCYP71B7e	ZS11A06G028730	ZS11C03G055180
BnCYP84A1c	BnCYP84A1f	ZS11A06G028920	ZS11C03G054900
BnCYP51G1b	BnCYP51G1g	ZS11A06G007880	ZS11C05G009210
BnCYP86C3a	BnCYP86C3b	ZS11A06G008230	ZS11C05G009660
BnCYP71B7b	BnCYP71B7f	ZS11A06G008270	ZS11C05G009710
BnCYP78A5a	BnCYP78A5c	ZS11A06G009350	ZS11C05G010910
BnCYP79F1a	BnCYP79F1b	ZS11A06G011590	ZS11C05G013770
BnCYP72C1a	BnCYP72C1d	ZS11A06G012090	ZS11C05G014380
BnCYP72A15c	BnCYP72A15i	ZS11A06G003530	ZS11C06G006860
BnCYP96A2a	BnCYP96A2c	ZS11A06G042720	ZS11C07G063680
BnCYP96A8c	BnCYP96A8k	ZS11A06G042730	ZS11C07G063710
BnCYP96A10a	BnCYP96A10b	ZS11A06G042740	ZS11C07G063720
BnCYP96A3a	BnCYP96A3c	ZS11A06G042760	ZS11C07G063750
BnCYP84A1d	BnCYP84A1h	ZS11A06G042970	ZS11C07G063990
BnCYP71A18a	BnCYP71A20f	ZS11A06G030890	ZS11C07G044970
BnCYP714A1a	BnCYP714A1b	ZS11A06G031080	ZS11C07G044740
BnCYP71B11f	BnCYP71B11n	ZS11A06G031310	ZS11C07G044580
BnCYP71B11g	BnCYP71B11m	ZS11A06G031320	ZS11C07G044550
BnCYP701A3a	BnCYP701A3b	ZS11A06G031910	ZS11C07G043950
BnCYP85A2b	BnCYP85A2e	ZS11A06G035100	ZS11C07G040230
BnCYP81D11c	BnCYP81D11g	ZS11A06G035700	ZS11C07G039430
BnCYP96A12b	BnCYP96A12g	ZS11A06G036330	ZS11C07G038550
BnCYP709B3a	BnCYP709B3b	ZS11A06G036400	ZS11C07G038420
BnCYP71B34c	BnCYP71B34g	ZS11A06G037240	ZS11C07G037320
BnCYP71B34d	BnCYP71B34f	ZS11A06G037260	ZS11C07G037300
BnCYP71B23b	BnCYP71B23d	ZS11A06G037290	ZS11C07G037250
BnCYP71B22b	BnCYP71B21c	ZS11A06G037300	ZS11C07G037230
BnCYP71B20a	BnCYP71B20c	ZS11A06G037320	ZS11C07G037210
BnCYP71B19c	BnCYP71B17	ZS11A06G037350	ZS11C07G037190
BnCYP707A3b	BnCYP707A3e	ZS11A06G041170	ZS11C07G030570
BnCYP84A1c	BnCYP84A1g	ZS11A06G028920	ZS11C07G062260
BnCYP72C1a	BnCYP72C1e	ZS11A06G012090	ZS11C08G028910
BnCYP51G1b	BnCYP51G1i	ZS11A06G007880	ZS11C08G026130
BnCYP94B3b	BnCYP94B3d	ZS11A06G023850	ZS11C08G034610
BnCYP78A5a	BnCYP78A5d	ZS11A06G009350	ZS11C08G056420
BnCYP94B3a	BnCYP94B3d	ZS11A06G017500	ZS11C08G034610
BnCYP71B7a	BnCYP71B7g	ZS11A06G008260	ZS11C08G059960
BnCYP71B7b	BnCYP71B2r	ZS11A06G008270	ZS11C08G059910
BnCYP85A2g	BnCYP85A2j	ZS11A06G008500	ZS11C08G059640
BnCYP71B7b	BnCYP71B2q	ZS11A06G008270	ZS11C08G027140
BnCYP94B1b	BnCYP94B1f	ZS11A06G026160	ZS11C09G008620
BnCYP71B11e	BnCYP71B11o	ZS11A06G031280	ZS11C09G006380
BnCYP85A2b	BnCYP85A2f	ZS11A06G035100	ZS11C09G004040
BnCYP71B3b	BnCYP71B4f	ZS11A06G037280	ZS11C09G002880
BnCYP707A3b	BnCYP707A3f	ZS11A06G041170	ZS11C09G026670
BnCYP94D2a	BnCYP94D2c	ZS11A07G022140	ZS11A09G045620
BnCYP78A10b	BnCYP78A10c	ZS11A07G037860	ZS11C02G032460
BnCYP721A1c	BnCYP721A1d	ZS11A07G017550	ZS11C04G024220
BnCYP94C1a	BnCYP94C1b	ZS11A07G018000	ZS11C04G023470
BnCYP97C1a	BnCYP97C1b	ZS11A07G020750	ZS11C06G022510
BnCYP94D2a	BnCYP94D2d	ZS11A07G022140	ZS11C06G024940
BnCYP98A8a	BnCYP98A8b	ZS11A07G028050	ZS11C06G034300
BnCYP709B1b	BnCYP709B1c	ZS11A07G029330	ZS11C06G036320
BnCYP704B1a	BnCYP704B1b	ZS11A07G034230	ZS11C06G043970
BnCYP720A1a	BnCYP720A1b	ZS11A07G037260	ZS11C06G047790
BnCYP78A10b	BnCYP78A10e	ZS11A07G037860	ZS11C06G048490
BnCYP721A1a	BnCYP721A1b	ZS11A07G038600	ZS11C06G049350
BnCYP76C4e	BnCYP76C4p	ZS11A07G009330	ZS11C07G015560
BnCYP705A32d	BnCYP705A2	ZS11A07G011100	ZS11C07G018230
BnCYP81G1a	BnCYP81G1c	ZS11A07G016350	ZS11C07G026210
BnCYP94D2a	BnCYP94D2f	ZS11A07G022140	ZS11C08G042970
BnCYP72C1b	BnCYP72C1c	ZS11A08G027750	ZS11A09G055690
BnCYP71B28a	BnCYP71B29	ZS11A08G028810	ZS11A09G057940
BnCYP71B2g	BnCYP71B2k	ZS11A08G028820	ZS11A09G057980
BnCYP77B1a	BnCYP77B1b	ZS11A08G029700	ZS11A09G058850
BnCYP97A3d	BnCYP97A3e	ZS11A08G009280	ZS11A09G031910
BnCYP706A1c	BnCYP706A1d	ZS11A08G014280	ZS11C01G016290
BnCYP81D4c	BnCYP81H1b	ZS11A08G020320	ZS11C01G001830
BnCYP81F3b	BnCYP81F1c	ZS11A08G020340	ZS11C01G001740
BnCYP79B2c	BnCYP79B2d	ZS11A08G020810	ZS11C01G001080
BnCYP82C4a	BnCYP82C4b	ZS11A08G016470	ZS11C03G084640
BnCYP81D4c	BnCYP81D8a	ZS11A08G020320	ZS11C03G076520
BnCYP81F3b	BnCYP81F4f	ZS11A08G020340	ZS11C03G076430
BnCYP79B2c	BnCYP79B2e	ZS11A08G020810	ZS11C03G075670
BnCYP96A12c	BnCYP96A12e	ZS11A08G021070	ZS11C03G075110
BnCYP96A8f	BnCYP96A8j	ZS11A08G021090	ZS11C03G075060
BnCYP86C4a	BnCYP86C3b	ZS11A08G028800	ZS11C05G009660
BnCYP51G1c	BnCYP51G1g	ZS11A08G029650	ZS11C05G009210
BnCYP72C1b	BnCYP72C1d	ZS11A08G027750	ZS11C05G014380
BnCYP706A1c	BnCYP706A1f	ZS11A08G014280	ZS11C07G053690
BnCYP81D4c	BnCYP81D8b	ZS11A08G020320	ZS11C07G062900
BnCYP79B2c	BnCYP79B2f	ZS11A08G020810	ZS11C07G063350
BnCYP96A8e	BnCYP96A2c	ZS11A08G021080	ZS11C07G063680
BnCYP83B1a	BnCYP83B1b	ZS11A08G006970	ZS11C08G010820
BnCYP96A3b	BnCYP96A4d	ZS11A08G008330	ZS11C08G012990
BnCYP97A3d	BnCYP97A3h	ZS11A08G009280	ZS11C08G014710
BnCYP96A1a	BnCYP96A1b	ZS11A08G009590	ZS11C08G015400
BnCYP97B3a	BnCYP97B3c	ZS11A08G010460	ZS11C08G016600
BnCYP720A1c	BnCYP720A1e	ZS11A08G026560	ZS11C08G030840
BnCYP72C1b	BnCYP72C1e	ZS11A08G027750	ZS11C08G028910
BnCYP86C4a	BnCYP86C4b	ZS11A08G028800	ZS11C08G027200
BnCYP71B28a	BnCYP71B28d	ZS11A08G028810	ZS11C08G027180
BnCYP51G1c	BnCYP51G1i	ZS11A08G029650	ZS11C08G026130
BnCYP77B1a	BnCYP77B1f	ZS11A08G029700	ZS11C08G025990
BnCYP71B28a	BnCYP71B7g	ZS11A08G028810	ZS11C08G059960
BnCYP78A8a	BnCYP78A8b	ZS11A09G062620	ZS11A10G000740
BnCYP703A2a	BnCYP703A2b	ZS11A09G062690	ZS11A10G000690
BnCYP86A4a	BnCYP86A4b	ZS11A09G062840	ZS11A10G000470
BnCYP90B1b	BnCYP90B1c	ZS11A09G040100	ZS11C01G029590
BnCYP81D11d	BnCYP81D11e	ZS11A09G003310	ZS11C02G058550
BnCYP85A2c	BnCYP85A2d	ZS11A09G003650	ZS11C02G059570
BnCYP706A4a	BnCYP706A6c	ZS11A09G025140	ZS11C02G042820
BnCYP707A3c	BnCYP707A3d	ZS11A09G020150	ZS11C02G050160
BnCYP94B1c	BnCYP94B1d	ZS11A09G007430	ZS11C02G067380
BnCYP81D7c	BnCYP81D7d	ZS11A09G052120	ZS11C03G030050
BnCYP94B1c	BnCYP94B1e	ZS11A09G007430	ZS11C03G058870
BnCYP78A9b	BnCYP78A6d	ZS11A09G049430	ZS11C04G072920
BnCYP76C7a	BnCYP76C3c	ZS11A09G048750	ZS11C04G006300
BnCYP78A9b	BnCYP78A9c	ZS11A09G049430	ZS11C04G032490
BnCYP97A3e	BnCYP97A3g	ZS11A09G031910	ZS11C05G030680
BnCYP86C1a	BnCYP86C1b	ZS11A09G035980	ZS11C05G024640
BnCYP72C1c	BnCYP72C1d	ZS11A09G055690	ZS11C05G014380
BnCYP78A5b	BnCYP78A5c	ZS11A09G057550	ZS11C05G010910
BnCYP78A8a	BnCYP78A8c	ZS11A09G062620	ZS11C05G000720
BnCYP703A2a	BnCYP703A2c	ZS11A09G062690	ZS11C05G000650
BnCYP86A4a	BnCYP86A4c	ZS11A09G062840	ZS11C05G000390
BnCYP71B5a	BnCYP71B5b	ZS11A09G042690	ZS11C06G022630
BnCYP94D2c	BnCYP94D2d	ZS11A09G045620	ZS11C06G024940
BnCYP71B26a	BnCYP71B34g	ZS11A09G002640	ZS11C07G037320
BnCYP71B9b	BnCYP71B34h	ZS11A09G002650	ZS11C07G037330
BnCYP81D11d	BnCYP81D11g	ZS11A09G003310	ZS11C07G039430
BnCYP71B13a	BnCYP71B11n	ZS11A09G005660	ZS11C07G044580
BnCYP707A3c	BnCYP707A3e	ZS11A09G020150	ZS11C07G030570
BnCYP90B1b	BnCYP90B1d	ZS11A09G040100	ZS11C08G036880
BnCYP71B5a	BnCYP71B5c	ZS11A09G042690	ZS11C08G039610
BnCYP71B21b	BnCYP71B31b	ZS11A09G042700	ZS11C08G039620
BnCYP94D2c	BnCYP94D2f	ZS11A09G045620	ZS11C08G042970
BnCYP76C7a	BnCYP76C7b	ZS11A09G048750	ZS11C08G046550
BnCYP78A9b	BnCYP78A9d	ZS11A09G049430	ZS11C08G047310
BnCYP71B6a	BnCYP71B6b	ZS11A09G051620	ZS11C08G049790
BnCYP71B4d	BnCYP71B4e	ZS11A09G051670	ZS11C08G049850
BnCYP708A3d	BnCYP708A3e	ZS11A09G052460	ZS11C08G050640
BnCYP705A18b	BnCYP705A18d	ZS11A09G052480	ZS11C08G050660
BnCYP96A5a	BnCYP96A5b	ZS11A09G053130	ZS11C08G051460
BnCYP78A5b	BnCYP78A5d	ZS11A09G057550	ZS11C08G056420
BnCYP78A8a	BnCYP78A8d	ZS11A09G062620	ZS11C08G061580
BnCYP703A2a	BnCYP703A2d	ZS11A09G062690	ZS11C08G061650
BnCYP86A4a	BnCYP86A4d	ZS11A09G062840	ZS11C08G061760
BnCYP77B1b	BnCYP77B1h	ZS11A09G058850	ZS11C08G058950
BnCYP85A2h	BnCYP85A2j	ZS11A09G058170	ZS11C08G059640
BnCYP72C1c	BnCYP72C1e	ZS11A09G055690	ZS11C08G028910
BnCYP71B29	BnCYP71B28d	ZS11A09G057940	ZS11C08G027180
BnCYP77B1b	BnCYP77B1g	ZS11A09G058850	ZS11C08G026050
BnCYP86C2a	BnCYP86C2c	ZS11A09G002600	ZS11C09G002860
BnCYP71B4b	BnCYP71B4f	ZS11A09G002610	ZS11C09G002880
BnCYP71B4c	BnCYP71B4g	ZS11A09G002620	ZS11C09G002890
BnCYP71B26a	BnCYP71B26b	ZS11A09G002640	ZS11C09G002970
BnCYP81D11d	BnCYP81D11h	ZS11A09G003310	ZS11C09G003660
BnCYP85A2c	BnCYP85A2f	ZS11A09G003650	ZS11C09G004040
BnCYP94B1c	BnCYP94B1f	ZS11A09G007430	ZS11C09G008620
BnCYP71B19d	BnCYP71B19f	ZS11A09G016180	ZS11C09G020720
BnCYP96A15a	BnCYP96A15g	ZS11A09G017430	ZS11C09G022550
BnCYP96A15d	BnCYP96A15h	ZS11A09G017470	ZS11C09G022560
BnCYP96A15e	BnCYP96A15j	ZS11A09G017490	ZS11C09G022600
BnCYP705A32e	BnCYP705A30b	ZS11A09G019290	ZS11C09G025240
BnCYP707A3c	BnCYP707A3f	ZS11A09G020150	ZS11C09G026670
BnCYP86C2b	BnCYP86C2d	ZS11A09G023370	ZS11C09G031230
BnCYP706A4a	BnCYP706A4b	ZS11A09G025140	ZS11C09G033390
BnCYP720A1g	BnCYP720A1h	ZS11A10G023360	ZS11C02G006340
BnCYP81F2c	BnCYP81F2d	ZS11A10G014470	ZS11C02G015720
BnCYP90A1c	BnCYP90A1d	ZS11A10G029070	ZS11C02G002440
BnCYP79A2b	BnCYP79A2c	ZS11A10G029340	ZS11C02G002310
BnCYP81F2c	BnCYP81F2e	ZS11A10G014470	ZS11C03G013310
BnCYP90A1c	BnCYP90A1e	ZS11A10G029070	ZS11C03G002460
BnCYP77A9a	BnCYP77A4b	ZS11A10G029820	ZS11C03G001970
BnCYP88A3a	BnCYP88A3c	ZS11A10G003490	ZS11C04G016620
BnCYP86A4b	BnCYP86A4c	ZS11A10G000470	ZS11C05G000390
BnCYP703A2b	BnCYP703A2c	ZS11A10G000690	ZS11C05G000650
BnCYP78A8b	BnCYP78A8c	ZS11A10G000740	ZS11C05G000720
BnCYP88A3a	BnCYP88A3d	ZS11A10G003490	ZS11C05G003260
BnCYP77A9a	BnCYP77A6b	ZS11A10G029820	ZS11C05G058370
BnCYP86A4b	BnCYP86A4d	ZS11A10G000470	ZS11C08G061760
BnCYP703A2b	BnCYP703A2d	ZS11A10G000690	ZS11C08G061650
BnCYP78A8b	BnCYP78A8d	ZS11A10G000740	ZS11C08G061580
BnCYP71B14a	BnCYP71B14b	ZS11A10G011420	ZS11C09G044690
BnCYP81F2c	BnCYP81F2f	ZS11A10G014470	ZS11C09G049960
BnCYP720A1g	BnCYP720A1i	ZS11A10G023360	ZS11C09G063010
BnCYP81K1c	BnCYP81K1f	ZS11A10G025910	ZS11C09G066360
BnCYP78A7a	BnCYP78A7b	ZS11A10G026470	ZS11C09G067260
BnCYP75B1a	BnCYP75B1b	ZS11A10G027440	ZS11C09G068450
BnCYP90A1c	BnCYP90A1f	ZS11A10G029070	ZS11C09G070460
BnCYP79A2b	BnCYP79A2d	ZS11A10G029340	ZS11C09G070740
BnCYP77A9a	BnCYP77A9d	ZS11A10G029820	ZS11C09G071340
BnCYP79B2d	BnCYP79B2e	ZS11C01G001080	ZS11C03G075670
BnCYP81F4c	BnCYP81F4d	ZS11C01G001780	ZS11C03G076400
BnCYP81H1b	BnCYP81D5	ZS11C01G001830	ZS11C03G076510
BnCYP71A21	BnCYP71A26e	ZS11C01G032200	ZS11C03G062240
BnCYP705A18c	BnCYP705A15d	ZS11C01G045740	ZS11C03G046800
BnCYP72A15d	BnCYP72A15g	ZS11C01G051530	ZS11C03G043210
BnCYP79B2d	BnCYP79B3b	ZS11C01G001080	ZS11C04G053010
BnCYP705A18c	BnCYP705A3a	ZS11C01G045740	ZS11C05G046150
BnCYP72A15e	BnCYP7215h	ZS11C01G051550	ZS11C05G053880
BnCYP90D1c	BnCYP90D1d	ZS11C01G052540	ZS11C05G055150
BnCYP707A1c	BnCYP707A1d	ZS11C01G013020	ZS11C07G052090
BnCYP706A1d	BnCYP706A1f	ZS11C01G016290	ZS11C07G053690
BnCYP81H1b	BnCYP81G1e	ZS11C01G001830	ZS11C07G026280
BnCYP81H1b	BnCYP81D8b	ZS11C01G001830	ZS11C07G062900
BnCYP90C1c	BnCYP90C1d	ZS11C01G002600	ZS11C07G062310
BnCYP84A1e	BnCYP84A1g	ZS11C01G002730	ZS11C07G062260
BnCYP702A6c	BnCYP702A6e	ZS11C01G027210	ZS11C07G049040
BnCYP96A2b	BnCYP96A2c	ZS11C01G000650	ZS11C07G063680
BnCYP79B2d	BnCYP79B2f	ZS11C01G001080	ZS11C07G063350
BnCYP707A1c	BnCYP707A3e	ZS11C01G013020	ZS11C07G030570
BnCYP90B1c	BnCYP90B1d	ZS11C01G029590	ZS11C08G036880
BnCYP90A1d	BnCYP90A1e	ZS11C02G002440	ZS11C03G002460
BnCYP94B1d	BnCYP94B1e	ZS11C02G067380	ZS11C03G058870
BnCYP86A1c	BnCYP86A1d	ZS11C02G014150	ZS11C03G012460
BnCYP81F2d	BnCYP81F2e	ZS11C02G015720	ZS11C03G013310
BnCYP715A1c	BnCYP715A1e	ZS11C02G020560	ZS11C03G016260
BnCYP78A10c	BnCYP78A10e	ZS11C02G032460	ZS11C06G048490
BnCYP71B19e	BnCYP71B17	ZS11C02G056350	ZS11C07G037190
BnCYP71B22d	BnCYP71B21c	ZS11C02G056390	ZS11C07G037230
BnCYP71B23c	BnCYP71B23d	ZS11C02G056410	ZS11C07G037250
BnCYP71B34e	BnCYP71B34f	ZS11C02G056440	ZS11C07G037300
BnCYP81D11f	BnCYP81D11g	ZS11C02G058560	ZS11C07G039430
BnCYP85A2d	BnCYP85A2e	ZS11C02G059570	ZS11C07G040230
BnCYP71B11j	BnCYP71B11m	ZS11C02G063310	ZS11C07G044550
BnCYP86A8e	BnCYP86A8g	ZS11C02G064320	ZS11C07G046330
BnCYP707A3d	BnCYP707A3e	ZS11C02G050160	ZS11C07G030570
BnCYP707A3d	BnCYP707A3f	ZS11C02G050160	ZS11C09G026670
BnCYP81D11e	BnCYP81D11h	ZS11C02G058550	ZS11C09G003660
BnCYP85A2d	BnCYP85A2f	ZS11C02G059570	ZS11C09G004040
BnCYP706A6c	BnCYP706A4b	ZS11C02G042820	ZS11C09G033390
BnCYP720A1h	BnCYP720A1i	ZS11C02G006340	ZS11C09G063010
BnCYP81F2d	BnCYP81F2f	ZS11C02G015720	ZS11C09G049960
BnCYP79A2c	BnCYP79A2d	ZS11C02G002310	ZS11C09G070740
BnCYP90A1d	BnCYP90A1f	ZS11C02G002440	ZS11C09G070460
BnCYP73A5d	BnCYP73A5f	ZS11C03G017950	ZS11C04G060330
BnCYP98A3d	BnCYP98A3f	ZS11C03G024800	ZS11C04G069560
BnCYP704A2d	BnCYP704A2e	ZS11C03G027260	ZS11C04G006280
BnCYP98A3d	BnCYP98A3e	ZS11C03G024800	ZS11C04G002300
BnCYP73A5d	BnCYP73A5e	ZS11C03G017950	ZS11C04G019610
BnCYP72A9c	BnCYP72A7d	ZS11C03G043160	ZS11C05G053910
BnCYP72A15f	BnCYP7215h	ZS11C03G043190	ZS11C05G053880
BnCYP707A4c	BnCYP707A4d	ZS11C03G046230	ZS11C05G047520
BnCYP705A15e	BnCYP705A1d	ZS11C03G046820	ZS11C05G046080
BnCYP84A1f	BnCYP84A1g	ZS11C03G054900	ZS11C07G062260
BnCYP82F1g	BnCYP82F1h	ZS11C03G086290	ZS11C07G058380
BnCYP81D5	BnCYP81D8b	ZS11C03G076510	ZS11C07G062900
BnCYP79B2e	BnCYP79B2f	ZS11C03G075670	ZS11C07G063350
BnCYP94B3c	BnCYP94B3d	ZS11C03G061950	ZS11C08G034610
BnCYP81F2e	BnCYP81F2f	ZS11C03G013310	ZS11C09G049960
BnCYP94B1e	BnCYP94B1f	ZS11C03G058870	ZS11C09G008620
BnCYP706A6d	BnCYP706A4b	ZS11C03G032850	ZS11C09G033390
BnCYP98A3e	BnCYP98A3f	ZS11C04G002300	ZS11C04G069560
BnCYP707A2b	BnCYP707A2c	ZS11C04G021380	ZS11C04G059290
BnCYP710A1c	BnCYP710A1d	ZS11C04G013920	ZS11C04G064620
BnCYP73A5e	BnCYP73A5f	ZS11C04G019610	ZS11C04G060330
BnCYP78A6c	BnCYP78A6d	ZS11C04G000420	ZS11C04G072920
BnCYP88A3c	BnCYP88A3d	ZS11C04G016620	ZS11C05G003260
BnCYP76C3c	BnCYP76C7b	ZS11C04G006300	ZS11C08G046550
BnCYP78A9c	BnCYP78A9d	ZS11C04G032490	ZS11C08G047310
BnCYP705A27a	BnCYP705A27b	ZS11C05G033750	ZS11C06G005680
BnCYP705A23b	BnCYP705A27b	ZS11C05G046060	ZS11C06G005680
BnCYP72C1d	BnCYP72C1e	ZS11C05G014380	ZS11C08G028910
BnCYP51G1g	BnCYP51G1i	ZS11C05G009210	ZS11C08G026130
BnCYP78A5c	BnCYP78A5d	ZS11C05G010910	ZS11C08G056420
BnCYP72C1d	BnCYP72C1f	ZS11C05G014380	ZS11C08G054300
BnCYP86A4c	BnCYP86A4d	ZS11C05G000390	ZS11C08G061760
BnCYP703A2c	BnCYP703A2d	ZS11C05G000650	ZS11C08G061650
BnCYP78A8c	BnCYP78A8d	ZS11C05G000720	ZS11C08G061580
BnCYP71B7f	BnCYP71B2r	ZS11C05G009710	ZS11C08G059910
BnCYP85A2i	BnCYP85A2j	ZS11C05G009980	ZS11C08G059640
BnCYP86C3b	BnCYP86C4b	ZS11C05G009660	ZS11C08G027200
BnCYP71B7f	BnCYP71B2q	ZS11C05G009710	ZS11C08G027140
BnCYP71B5b	BnCYP71B5c	ZS11C06G022630	ZS11C08G039610
BnCYP94D2d	BnCYP94D2f	ZS11C06G024940	ZS11C08G042970
BnCYP96A10b	BnCYP96A5b	ZS11C07G063720	ZS11C08G051460
BnCYP71B34g	BnCYP71B26b	ZS11C07G037320	ZS11C09G002970
BnCYP85A2e	BnCYP85A2f	ZS11C07G040230	ZS11C09G004040
BnCYP71B11n	BnCYP71B11o	ZS11C07G044580	ZS11C09G006380
BnCYP707A3e	BnCYP707A3f	ZS11C07G030570	ZS11C09G026670
BnCYP71B2q	BnCYP71B2r	ZS11C08G027140	ZS11C08G059910
BnCYP71B28d	BnCYP71B7g	ZS11C08G027180	ZS11C08G059960

## Sheet: Table S4
Table S4. List of segmental duplication of the BnCYP450 genes in AA subgenome.
Gene Name		Gene ID
Gene 1	Gene 2	Gene 1	Gene 2
BnCYP707A1a	BnCYP707A1b	ZS11A01G010490	ZS11A03G046640
BnCYP706A1a	BnCYP706A1b	ZS11A01G012990	ZS11A03G048050
BnCYP79B2a	BnCYP79B2b	ZS11A01G001080	ZS11A03G059390
BnCYP81D4a	BnCYP81D4b	ZS11A01G001730	ZS11A03G058730
BnCYP90C1a	BnCYP90C1b	ZS11A01G002450	ZS11A03G057950
BnCYP84A1a	BnCYP84A1b	ZS11A01G002540	ZS11A03G057840
BnCYP71B2a	BnCYP71B2d	ZS11A01G006200	ZS11A03G054590
BnCYP72A15a	BnCYP72A9a	ZS11A01G038320	ZS11A03G034750
BnCYP79B2a	BnCYP79B3a	ZS11A01G001080	ZS11A04G016000
BnCYP72A15a	BnCYP72A15b	ZS11A01G038320	ZS11A05G031150
BnCYP72A7a	BnCYP72A7c	ZS11A01G038340	ZS11A05G031180
BnCYP90D1a	BnCYP90D1b	ZS11A01G038920	ZS11A05G032000
BnCYP84A1a	BnCYP84A1c	ZS11A01G002540	ZS11A06G028920
BnCYP706A1a	BnCYP706A1c	ZS11A01G012990	ZS11A08G014280
BnCYP79B2a	BnCYP79B2c	ZS11A01G001080	ZS11A08G020810
BnCYP81F3a	BnCYP81F3b	ZS11A01G001710	ZS11A08G020340
BnCYP81D4a	BnCYP81D4c	ZS11A01G001730	ZS11A08G020320
BnCYP90B1a	BnCYP90B1b	ZS11A01G022960	ZS11A09G040100
BnCYP86A1a	BnCYP86A1b	ZS11A02G010850	ZS11A03G010730
BnCYP81F2a	BnCYP81F2b	ZS11A02G011830	ZS11A03G011550
BnCYP86A8c	BnCYP86A8d	ZS11A02G042380	ZS11A03G041480
BnCYP90A1a	BnCYP90A1b	ZS11A02G006930	ZS11A03G002080
BnCYP706A6a	BnCYP706A6b	ZS11A02G027870	ZS11A03G026440
BnCYP735A2a	BnCYP721A1e	ZS11A02G016760	ZS11A04G010670
BnCYP71B19a	BnCYP71B20a	ZS11A02G036880	ZS11A06G037320
BnCYP71B22a	BnCYP71B22b	ZS11A02G036890	ZS11A06G037300
BnCYP71B23a	BnCYP71B23b	ZS11A02G036900	ZS11A06G037290
BnCYP71B3a	BnCYP71B3b	ZS11A02G036910	ZS11A06G037280
BnCYP71B34a	BnCYP71B34c	ZS11A02G036950	ZS11A06G037240
BnCYP81D11b	BnCYP81D11c	ZS11A02G038320	ZS11A06G035700
BnCYP85A2a	BnCYP85A2b	ZS11A02G038980	ZS11A06G035100
BnCYP707A3a	BnCYP707A3b	ZS11A02G031860	ZS11A06G041170
BnCYP71B11d	BnCYP71B12a	ZS11A02G041680	ZS11A06G031300
BnCYP714A2a	BnCYP714A1a	ZS11A02G041790	ZS11A06G031080
BnCYP71A13a	BnCYP71A18a	ZS11A02G041880	ZS11A06G030890
BnCYP94B1a	BnCYP94B3a	ZS11A02G043710	ZS11A06G017500
BnCYP78A10a	BnCYP78A10b	ZS11A02G021690	ZS11A07G037860
BnCYP709B1a	BnCYP709B1b	ZS11A02G020120	ZS11A07G029330
BnCYP81D11a	BnCYP81D11d	ZS11A02G038310	ZS11A09G003310
BnCYP85A2a	BnCYP85A2c	ZS11A02G038980	ZS11A09G003650
BnCYP707A3a	BnCYP707A3c	ZS11A02G031860	ZS11A09G020150
BnCYP706A6a	BnCYP706A4a	ZS11A02G027870	ZS11A09G025140
BnCYP71B3a	BnCYP71B4b	ZS11A02G036910	ZS11A09G002610
BnCYP71B34a	BnCYP71B26a	ZS11A02G036950	ZS11A09G002640
BnCYP71B37a	BnCYP71B9b	ZS11A02G036980	ZS11A09G002650
BnCYP720A1f	BnCYP720A1g	ZS11A02G003370	ZS11A10G023360
BnCYP90A1a	BnCYP90A1c	ZS11A02G006930	ZS11A10G029070
BnCYP79A2a	BnCYP79A2b	ZS11A02G007050	ZS11A10G029340
BnCYP81F2a	BnCYP81F2c	ZS11A02G011830	ZS11A10G014470
BnCYP98A3a	BnCYP98A3b	ZS11A03G020380	ZS11A04G028390
BnCYP98A3a	BnCYP98A3c	ZS11A03G020380	ZS11A05G002120
BnCYP704A2a	BnCYP704A2b	ZS11A03G022220	ZS11A05G005140
BnCYP77A4a	BnCYP77A6a	ZS11A03G001580	ZS11A05G034840
BnCYP72A9a	BnCYP72A9b	ZS11A03G034750	ZS11A05G031160
BnCYP707A4a	BnCYP707A4b	ZS11A03G036820	ZS11A05G027070
BnCYP705A15a	BnCYP705A22c	ZS11A03G037190	ZS11A05G025910
BnCYP73A5a	BnCYP73A5c	ZS11A03G014970	ZS11A05G013720
BnCYP84A1b	BnCYP84A1c	ZS11A03G057840	ZS11A06G028920
BnCYP706A1b	BnCYP706A1c	ZS11A03G048050	ZS11A08G014280
BnCYP79B2b	BnCYP79B2c	ZS11A03G059390	ZS11A08G020810
BnCYP81D7a	BnCYP81D7c	ZS11A03G024210	ZS11A09G052120
BnCYP706A6b	BnCYP706A4a	ZS11A03G026440	ZS11A09G025140
BnCYP81F2b	BnCYP81F2c	ZS11A03G011550	ZS11A10G014470
BnCYP77A4a	BnCYP77A9a	ZS11A03G001580	ZS11A10G029820
BnCYP90A1b	BnCYP90A1c	ZS11A03G002080	ZS11A10G029070
BnCYP76C2b	BnCYP76C3a	ZS11A04G001380	ZS11A04G030970
BnCYP98A3b	BnCYP98A3c	ZS11A04G028390	ZS11A05G002120
BnCYP76C4c	BnCYP76C3b	ZS11A04G030950	ZS11A05G005170
BnCYP710A1a	BnCYP710A1b	ZS11A04G024270	ZS11A05G010210
BnCYP78A6a	BnCYP78A6b	ZS11A04G031570	ZS11A05G001300
BnCYP76C4a	BnCYP76C3b	ZS11A04G001360	ZS11A05G005170
BnCYP76C3a	BnCYP76C7a	ZS11A04G030970	ZS11A09G048750
BnCYP78A9a	BnCYP78A9b	ZS11A04G000920	ZS11A09G049430
BnCYP76C3b	BnCYP76C7a	ZS11A05G005170	ZS11A09G048750
BnCYP77A6a	BnCYP77A9a	ZS11A05G034840	ZS11A10G029820
BnCYP88A4	BnCYP88A3a	ZS11A05G012060	ZS11A10G003490
BnCYP76C3b	BnCYP76C7a	ZS11A05G005170	ZS11A09G048750
BnCYP77A6a	BnCYP77A9a	ZS11A05G034840	ZS11A10G029820
BnCYP88A4	BnCYP88A3a	ZS11A05G012060	ZS11A10G003490
BnCYP94D2a	BnCYP94D2c	ZS11A07G022140	ZS11A09G045620
BnCYP72C1b	BnCYP72C1c	ZS11A08G027750	ZS11A09G055690
BnCYP71B28a	BnCYP71B29	ZS11A08G028810	ZS11A09G057940
BnCYP71B2g	BnCYP71B2k	ZS11A08G028820	ZS11A09G057980
BnCYP77B1a	BnCYP77B1b	ZS11A08G029700	ZS11A09G058850
BnCYP97A3d	BnCYP97A3e	ZS11A08G009280	ZS11A09G031910
BnCYP78A8a	BnCYP78A8b	ZS11A09G062620	ZS11A10G000740
BnCYP703A2a	BnCYP703A2b	ZS11A09G062690	ZS11A10G000690
BnCYP86A4a	BnCYP86A4b	ZS11A09G062840	ZS11A10G000470

## Sheet: Table S5
Table S5. List of segmental duplication of the BnCYP450 genes in CC subgenome.
Gene Name		Gene ID
Gene 1	Gene 2	Gene 1	Gene 2
BnCYP79B2d	BnCYP79B2e	ZS11C01G001080	ZS11C03G075670
BnCYP81F4c	BnCYP81F4d	ZS11C01G001780	ZS11C03G076400
BnCYP81H1b	BnCYP81D5	ZS11C01G001830	ZS11C03G076510
BnCYP71A21	BnCYP71A26e	ZS11C01G032200	ZS11C03G062240
BnCYP705A18c	BnCYP705A15d	ZS11C01G045740	ZS11C03G046800
BnCYP72A15d	BnCYP72A15g	ZS11C01G051530	ZS11C03G043210
BnCYP79B2d	BnCYP79B3b	ZS11C01G001080	ZS11C04G053010
BnCYP705A18c	BnCYP705A3a	ZS11C01G045740	ZS11C05G046150
BnCYP72A15e	BnCYP7215h	ZS11C01G051550	ZS11C05G053880
BnCYP90D1c	BnCYP90D1d	ZS11C01G052540	ZS11C05G055150
BnCYP707A1c	BnCYP707A1d	ZS11C01G013020	ZS11C07G052090
BnCYP706A1d	BnCYP706A1f	ZS11C01G016290	ZS11C07G053690
BnCYP81H1b	BnCYP81G1e	ZS11C01G001830	ZS11C07G026280
BnCYP81H1b	BnCYP81D8b	ZS11C01G001830	ZS11C07G062900
BnCYP90C1c	BnCYP90C1d	ZS11C01G002600	ZS11C07G062310
BnCYP84A1e	BnCYP84A1g	ZS11C01G002730	ZS11C07G062260
BnCYP702A6c	BnCYP702A6e	ZS11C01G027210	ZS11C07G049040
BnCYP96A2b	BnCYP96A2c	ZS11C01G000650	ZS11C07G063680
BnCYP79B2d	BnCYP79B2f	ZS11C01G001080	ZS11C07G063350
BnCYP707A1c	BnCYP707A3e	ZS11C01G013020	ZS11C07G030570
BnCYP90B1c	BnCYP90B1d	ZS11C01G029590	ZS11C08G036880
BnCYP90A1d	BnCYP90A1e	ZS11C02G002440	ZS11C03G002460
BnCYP94B1d	BnCYP94B1e	ZS11C02G067380	ZS11C03G058870
BnCYP86A1c	BnCYP86A1d	ZS11C02G014150	ZS11C03G012460
BnCYP81F2d	BnCYP81F2e	ZS11C02G015720	ZS11C03G013310
BnCYP715A1c	BnCYP715A1e	ZS11C02G020560	ZS11C03G016260
BnCYP78A10c	BnCYP78A10e	ZS11C02G032460	ZS11C06G048490
BnCYP71B19e	BnCYP71B17	ZS11C02G056350	ZS11C07G037190
BnCYP71B22d	BnCYP71B21c	ZS11C02G056390	ZS11C07G037230
BnCYP71B23c	BnCYP71B23d	ZS11C02G056410	ZS11C07G037250
BnCYP71B34e	BnCYP71B34f	ZS11C02G056440	ZS11C07G037300
BnCYP81D11f	BnCYP81D11g	ZS11C02G058560	ZS11C07G039430
BnCYP85A2d	BnCYP85A2e	ZS11C02G059570	ZS11C07G040230
BnCYP71B11j	BnCYP71B11m	ZS11C02G063310	ZS11C07G044550
BnCYP86A8e	BnCYP86A8g	ZS11C02G064320	ZS11C07G046330
BnCYP707A3d	BnCYP707A3e	ZS11C02G050160	ZS11C07G030570
BnCYP707A3d	BnCYP707A3f	ZS11C02G050160	ZS11C09G026670
BnCYP81D11e	BnCYP81D11h	ZS11C02G058550	ZS11C09G003660
BnCYP85A2d	BnCYP85A2f	ZS11C02G059570	ZS11C09G004040
BnCYP706A6c	BnCYP706A4b	ZS11C02G042820	ZS11C09G033390
BnCYP720A1h	BnCYP720A1i	ZS11C02G006340	ZS11C09G063010
BnCYP81F2d	BnCYP81F2f	ZS11C02G015720	ZS11C09G049960
BnCYP79A2c	BnCYP79A2d	ZS11C02G002310	ZS11C09G070740
BnCYP90A1d	BnCYP90A1f	ZS11C02G002440	ZS11C09G070460
BnCYP73A5d	BnCYP73A5f	ZS11C03G017950	ZS11C04G060330
BnCYP98A3d	BnCYP98A3f	ZS11C03G024800	ZS11C04G069560
BnCYP704A2d	BnCYP704A2e	ZS11C03G027260	ZS11C04G006280
BnCYP98A3d	BnCYP98A3e	ZS11C03G024800	ZS11C04G002300
BnCYP73A5d	BnCYP73A5e	ZS11C03G017950	ZS11C04G019610
BnCYP72A9c	BnCYP72A7d	ZS11C03G043160	ZS11C05G053910
BnCYP72A15f	BnCYP7215h	ZS11C03G043190	ZS11C05G053880
BnCYP707A4c	BnCYP707A4d	ZS11C03G046230	ZS11C05G047520
BnCYP705A15e	BnCYP705A1d	ZS11C03G046820	ZS11C05G046080
BnCYP84A1f	BnCYP84A1g	ZS11C03G054900	ZS11C07G062260
BnCYP82F1g	BnCYP82F1h	ZS11C03G086290	ZS11C07G058380
BnCYP81D5	BnCYP81D8b	ZS11C03G076510	ZS11C07G062900
BnCYP79B2e	BnCYP79B2f	ZS11C03G075670	ZS11C07G063350
BnCYP94B3c	BnCYP94B3d	ZS11C03G061950	ZS11C08G034610
BnCYP81F2e	BnCYP81F2f	ZS11C03G013310	ZS11C09G049960
BnCYP94B1e	BnCYP94B1f	ZS11C03G058870	ZS11C09G008620
BnCYP706A6d	BnCYP706A4b	ZS11C03G032850	ZS11C09G033390
BnCYP98A3e	BnCYP98A3f	ZS11C04G002300	ZS11C04G069560
BnCYP707A2b	BnCYP707A3c	ZS11C04G021380	ZS11C04G059290
BnCYP710A1c	BnCYP710A1d	ZS11C04G013920	ZS11C04G064620
BnCYP73A5e	BnCYP73A5f	ZS11C04G019610	ZS11C04G060330
BnCYP78A6c	BnCYP78A6d	ZS11C04G000420	ZS11C04G072920
BnCYP88A3c	BnCYP88A3d	ZS11C04G016620	ZS11C05G003260
BnCYP76C3c	BnCYP76C7b	ZS11C04G006300	ZS11C08G046550
BnCYP78A9c	BnCYP78A9d	ZS11C04G032490	ZS11C08G047310
BnCYP705A27a	BnCYP705A27b	ZS11C05G033750	ZS11C06G005680
BnCYP705A23b	BnCYP705A27b	ZS11C05G046060	ZS11C06G005680
BnCYP72C1d	BnCYP72C1e	ZS11C05G014380	ZS11C08G028910
BnCYP51G1g	BnCYP51G1i	ZS11C05G009210	ZS11C08G026130
BnCYP78A5c	BnCYP78A5d	ZS11C05G010910	ZS11C08G056420
BnCYP72C1d	BnCYP72C1f	ZS11C05G014380	ZS11C08G054300
BnCYP86A4c	BnCYP86A4d	ZS11C05G000390	ZS11C08G061760
BnCYP703A2c	BnCYP703A2d	ZS11C05G000650	ZS11C08G061650
BnCYP78A8c	BnCYP78A8d	ZS11C05G000720	ZS11C08G061580
BnCYP71B7f	BnCYP71B2r	ZS11C05G009710	ZS11C08G059910
BnCYP85A2i	BnCYP85A2j	ZS11C05G009980	ZS11C08G059640
BnCYP86C3b	BnCYP86C4b	ZS11C05G009660	ZS11C08G027200
BnCYP71B7f	BnCYP71B2q	ZS11C05G009710	ZS11C08G027140
BnCYP71B5b	BnCYP71B5c	ZS11C06G022630	ZS11C08G039610
BnCYP94D2d	BnCYP94D2f	ZS11C06G024940	ZS11C08G042970
BnCYP96A10b	BnCYP96A5b	ZS11C07G063720	ZS11C08G051460
BnCYP71B34g	BnCYP71B26b	ZS11C07G037320	ZS11C09G002970
BnCYP85A2e	BnCYP85A2f	ZS11C07G040230	ZS11C09G004040
BnCYP71B11n	BnCYP71B11o	ZS11C07G044580	ZS11C09G006380
BnCYP707A3e	BnCYP707A3f	ZS11C07G030570	ZS11C09G026670
BnCYP71B2q	BnCYP71B2r	ZS11C08G027140	ZS11C08G059910
BnCYP71B28d	BnCYP71B7g	ZS11C08G027180	ZS11C08G059960

## Sheet: Table S6
Table S6. One-to-one orthologous relationships of the BnCYP450 genes between Brassica napus and Arabidopsis thaliana.
Gene Name		Gene ID
Brassica napus	Arabidopsis thaliana	Brassica napus	Arabidopsis thaliana
BnCYP735A2a	AtCYP735A2	ZS11A02G016760	AT1G67110
BnCYP78A10a	AtCYP78A10	ZS11A02G021690	AT1G74110
BnCYP71B3a	AtCYP71B2	ZS11A02G036910	AT1G13080
BnCYP71B19a	AtCYP71B7	ZS11A02G036880	AT1G13110
BnCYP721A1e	AtCYP735A2	ZS11A04G010670	AT1G67110
BnCYP705A22c	AtCYP705A27	ZS11A05G025910	AT1G50520
BnCYP78A5a	AtCYP78A5	ZS11A06G009350	AT1G13710
BnCYP79F1a	AtCYP79F2	ZS11A06G011590	AT1G16400
BnCYP72C1a	AtCYP72C1	ZS11A06G012090	AT1G17060
BnCYP51G1b	AtCYP51A2	ZS11A06G007880	AT1G11680
BnCYP71B3b	AtCYP71B2	ZS11A06G037280	AT1G13080
BnCYP71B19c	AtCYP71B7	ZS11A06G037350	AT1G13110
BnCYP85A2g	AtCYP87A2	ZS11A06G008500	AT1G12740
BnCYP71B7a	AtCYP71B7	ZS11A06G008260	AT1G13110
BnCYP86C3a	AtCYP86C3	ZS11A06G008230	AT1G13140
BnCYP79F1a	AtCYP79C1	ZS11A06G011590	AT1G79370
BnCYP720A1a	AtCYP720A1	ZS11A07G037260	AT1G73340
BnCYP78A10b	AtCYP78A10	ZS11A07G037860	AT1G74110
BnCYP721A1a	AtCYP721A1	ZS11A07G038600	AT1G75130
BnCYP704B1a	AtCYP704B1	ZS11A07G034230	AT1G69500
BnCYP98A8a	AtCYP98A8	ZS11A07G028050	AT1G74540
BnCYP72C1b	AtCYP72C1	ZS11A08G027750	AT1G17060
BnCYP720A1c	AtCYP722A1	ZS11A08G026560	AT1G19630
BnCYP77B1a	AtCYP77B1	ZS11A08G029700	AT1G11600
BnCYP51G1c	AtCYP51A2	ZS11A08G029650	AT1G11680
BnCYP71B2g	AtCYP71B2	ZS11A08G028820	AT1G13080
BnCYP71B28a	AtCYP71B29	ZS11A08G028810	AT1G13100
BnCYP86C4a	AtCYP86C3	ZS11A08G028800	AT1G13140
BnCYP97A3d	AtCYP97A3	ZS11A08G009280	AT1G31800
BnCYP86C1a	AtCYP86C1	ZS11A09G035980	AT1G24540
BnCYP703A2a	AtCYP703A2	ZS11A09G062690	AT1G01280
BnCYP86A4a	AtCYP86A4	ZS11A09G062840	AT1G01600
BnCYP96A15a	AtCYP96A15	ZS11A09G017430	AT1G57750
BnCYP97A3e	AtCYP97A3	ZS11A09G031910	AT1G31800
BnCYP77B1b	AtCYP77B1	ZS11A09G058850	AT1G11600
BnCYP85A2h	AtCYP87A2	ZS11A09G058170	AT1G12740
BnCYP71B2k	AtCYP71B2	ZS11A09G057980	AT1G13080
BnCYP78A5b	AtCYP78A5	ZS11A09G057550	AT1G13710
BnCYP72C1c	AtCYP72C1	ZS11A09G055690	AT1G17060
BnCYP86A4b	AtCYP86A4	ZS11A10G000470	AT1G01600
BnCYP735A2b	AtCYP735A2	ZS11C02G023510	AT1G67110
BnCYP78A10c	AtCYP78A10	ZS11C02G032460	AT1G74110
BnCYP71B3c	AtCYP71B2	ZS11C02G056420	AT1G13080
BnCYP71B19e	AtCYP71B7	ZS11C02G056350	AT1G13110
BnCYP721A1f	AtCYP735A2	ZS11C04G046740	AT1G67110
BnCYP86A8b	AtCYP86A4	ZS11C04G006620	AT1G01600
BnCYP78A5c	AtCYP78A5	ZS11C05G010910	AT1G13710
BnCYP79F1b	AtCYP79F2	ZS11C05G013770	AT1G16400
BnCYP72C1d	AtCYP72C1	ZS11C05G014380	AT1G17060
BnCYP51G1g	AtCYP51A2	ZS11C05G009210	AT1G11680
BnCYP97A3g	AtCYP97A3	ZS11C05G030680	AT1G31800
BnCYP86C1b	AtCYP86C1	ZS11C05G024640	AT1G24540
BnCYP85A2i	AtCYP87A2	ZS11C05G009980	AT1G12740
BnCYP86C3b	AtCYP86C3	ZS11C05G009660	AT1G13140
BnCYP705A27a	AtCYP705A27	ZS11C05G033750	AT1G50520
BnCYP703A2c	AtCYP703A2	ZS11C05G000650	AT1G01280
BnCYP86A4c	AtCYP86A4	ZS11C05G000390	AT1G01600
BnCYP79F1b	AtCYP79C1	ZS11C05G013770	AT1G79370
BnCYP704B1b	AtCYP704B1	ZS11C06G043970	AT1G69500
BnCYP720A1b	AtCYP720A1	ZS11C06G047790	AT1G73340
BnCYP78A10e	AtCYP78A10	ZS11C06G048490	AT1G74110
BnCYP721A1b	AtCYP721A1	ZS11C06G049350	AT1G75130
BnCYP98A8b	AtCYP98A8	ZS11C06G034300	AT1G74540
BnCYP705A27b	AtCYP705A27	ZS11C06G005680	AT1G50520
BnCYP71B20c	AtCYP71B2	ZS11C07G037210	AT1G13080
BnCYP71B17	AtCYP71B7	ZS11C07G037190	AT1G13110
BnCYP72C1e	AtCYP72C1	ZS11C08G028910	AT1G17060
BnCYP720A1e	AtCYP722A1	ZS11C08G030840	AT1G19630
BnCYP77B1d	AtCYP77B1	ZS11C08G025940	AT1G11600
BnCYP51G1i	AtCYP51A2	ZS11C08G026130	AT1G11680
BnCYP71B28d	AtCYP71B29	ZS11C08G027180	AT1G13100
BnCYP86C4b	AtCYP86C3	ZS11C08G027200	AT1G13140
BnCYP85A2j	AtCYP87A2	ZS11C08G059640	AT1G12740
BnCYP71B7g	AtCYP71B29	ZS11C08G059960	AT1G13100
BnCYP703A2d	AtCYP703A2	ZS11C08G061650	AT1G01280
BnCYP86A4d	AtCYP86A4	ZS11C08G061760	AT1G01600
BnCYP78A5d	AtCYP78A5	ZS11C08G056420	AT1G13710
BnCYP97A3h	AtCYP97A3	ZS11C08G014710	AT1G31800
BnCYP77B1h	AtCYP77B1	ZS11C08G058950	AT1G11600
BnCYP96A15k	AtCYP96A15	ZS11C09G022670	AT1G57750
BnCYP81H1a	AtCYP81D7	ZS11A01G001740	AT2G23190
BnCYP98A3a	AtCYP98A3	ZS11A03G020380	AT2G40890
BnCYP704A2a	AtCYP704A2	ZS11A03G022220	AT2G45510
BnCYP81D4b	AtCYP81D7	ZS11A03G058730	AT2G23190
BnCYP707A2a	AtCYP707A2	ZS11A04G020620	AT2G29090
BnCYP73A5b	AtCYP73A5	ZS11A04G021490	AT2G30490
BnCYP710A1a	AtCYP710A2	ZS11A04G024270	AT2G34490
BnCYP98A3b	AtCYP98A3	ZS11A04G028390	AT2G40890
BnCYP712A1a	AtCYP712A1	ZS11A04G029090	AT2G42250
BnCYP76C4b	AtCYP76C4	ZS11A04G030940	AT2G45550
BnCYP76C4c	AtCYP76C3	ZS11A04G030950	AT2G45580
BnCYP78A6a	AtCYP78A6	ZS11A04G031570	AT2G46660
BnCYP78A9a	AtCYP78A6	ZS11A04G000920	AT2G46660
BnCYP76C2a	AtCYP76C4	ZS11A04G001340	AT2G45550
BnCYP98A3c	AtCYP98A3	ZS11A05G002120	AT2G40890
BnCYP704A2b	AtCYP704A2	ZS11A05G005140	AT2G45510
BnCYP76C3b	AtCYP76C4	ZS11A05G005170	AT2G45550
BnCYP86A8a	AtCYP86A8	ZS11A05G005430	AT2G45970
BnCYP88A4	AtCYP88A4	ZS11A05G012060	AT2G32440
BnCYP710A1b	AtCYP710A2	ZS11A05G010210	AT2G34490
BnCYP73A5c	AtCYP73A5	ZS11A05G013720	AT2G30490
BnCYP78A6b	AtCYP78A6	ZS11A05G001300	AT2G46660
BnCYP709B2a	AtCYP709B2	ZS11A05G001100	AT2G46950
BnCYP718a	AtCYP718	ZS11A05G003260	AT2G42850
BnCYP96A10a	AtCYP96A5	ZS11A06G042740	AT2G21910
BnCYP721A1c	AtCYP734A1	ZS11A07G017550	AT2G26710
BnCYP94C1a	AtCYP94C1	ZS11A07G018000	AT2G27690
BnCYP96A8f	AtCYP96A5	ZS11A08G021090	AT2G21910
BnCYP82C4a	AtCYP82F1	ZS11A08G016470	AT2G25160
BnCYP76C7a	AtCYP76C4	ZS11A09G048750	AT2G45550
BnCYP78A9b	AtCYP78A6	ZS11A09G049430	AT2G46660
BnCYP96A5a	AtCYP96A5	ZS11A09G053130	AT2G21910
BnCYP81D7b	AtCYP81D7	ZS11A09G052110	AT2G23190
BnCYP71B6a	AtCYP71B6	ZS11A09G051620	AT2G24180
BnCYP78A8b	AtCYP78A6	ZS11A10G000740	AT2G46660
BnCYP86A4b	AtCYP86A8	ZS11A10G000470	AT2G45970
BnCYP88A3a	AtCYP88A4	ZS11A10G003490	AT2G32440
BnCYP73A5d	AtCYP73A5	ZS11C03G017950	AT2G30490
BnCYP71A13c	AtCYP71A12	ZS11C03G018090	AT2G30750
BnCYP98A3d	AtCYP98A3	ZS11C03G024800	AT2G40890
BnCYP704A2d	AtCYP704A2	ZS11C03G027260	AT2G45510
BnCYP82C4b	AtCYP82F1	ZS11C03G084640	AT2G25160
BnCYP73A5f	AtCYP73A5	ZS11C04G060330	AT2G30490
BnCYP710A1d	AtCYP710A2	ZS11C04G064620	AT2G34490
BnCYP98A3f	AtCYP98A3	ZS11C04G069560	AT2G40890
BnCYP712A1b	AtCYP712A1	ZS11C04G070380	AT2G42250
BnCYP76C4f	AtCYP76C4	ZS11C04G072260	AT2G45550
BnCYP76C4h	AtCYP76C3	ZS11C04G072280	AT2G45580
BnCYP78A6d	AtCYP78A6	ZS11C04G072920	AT2G46660
BnCYP98A3e	AtCYP98A3	ZS11C04G002300	AT2G40890
BnCYP704A2e	AtCYP704A2	ZS11C04G006280	AT2G45510
BnCYP76C3c	AtCYP76C4	ZS11C04G006300	AT2G45550
BnCYP86A8b	AtCYP86A8	ZS11C04G006620	AT2G45970
BnCYP707A3c	AtCYP707A2	ZS11C04G059290	AT2G29090
BnCYP721A1d	AtCYP734A1	ZS11C04G024220	AT2G26710
BnCYP94C1b	AtCYP94C1	ZS11C04G023470	AT2G27690
BnCYP707A2b	AtCYP707A2	ZS11C04G021380	AT2G29090
BnCYP73A5e	AtCYP73A5	ZS11C04G019610	AT2G30490
BnCYP710A1c	AtCYP710A2	ZS11C04G013920	AT2G34490
BnCYP78A6c	AtCYP78A6	ZS11C04G000420	AT2G46660
BnCYP709B2b	AtCYP709B2	ZS11C04G000170	AT2G46950
BnCYP76C2c	AtCYP76C4	ZS11C04G033240	AT2G45550
BnCYP718b	AtCYP718	ZS11C04G003890	AT2G42850
BnCYP78A9c	AtCYP78A6	ZS11C04G032490	AT2G46660
BnCYP78A8c	AtCYP78A6	ZS11C05G000720	AT2G46660
BnCYP86A4c	AtCYP86A8	ZS11C05G000390	AT2G45970
BnCYP88A3d	AtCYP88A4	ZS11C05G003260	AT2G32440
BnCYP96A2c	AtCYP96A5	ZS11C07G063680	AT2G21910
BnCYP76C7b	AtCYP76C4	ZS11C08G046550	AT2G45550
BnCYP78A9d	AtCYP78A6	ZS11C08G047310	AT2G46660
BnCYP96A5b	AtCYP96A5	ZS11C08G051460	AT2G21910
BnCYP96A1c	AtCYP96A1	ZS11C08G050340	AT2G23180
BnCYP71B6b	AtCYP71B6	ZS11C08G049790	AT2G24180
BnCYP71A26a	AtCYP71A26	ZS11A01G024500	AT3G48270
BnCYP90D1a	AtCYP90D1	ZS11A01G038920	AT3G13730
BnCYP72A7a	AtCYP72A7	ZS11A01G038340	AT3G14610
BnCYP72A15a	AtCYP72A11	ZS11A01G038320	AT3G14650
BnCYP90B1a	AtCYP90B1	ZS11A01G022960	AT3G50660
BnCYP90C1a	AtCYP90B1	ZS11A01G002450	AT3G50660
BnCYP71B19a	AtCYP71B16	ZS11A02G036880	AT3G26150
BnCYP71B22a	AtCYP71B21	ZS11A02G036890	AT3G26190
BnCYP71B23a	AtCYP71B23	ZS11A02G036900	AT3G26210
BnCYP71B3a	AtCYP71B3	ZS11A02G036910	AT3G26220
BnCYP71B34a	AtCYP71B34	ZS11A02G036950	AT3G26300
BnCYP81D11a	AtCYP81D11	ZS11A02G038310	AT3G28740
BnCYP85A2a	AtCYP85A2	ZS11A02G038980	AT3G30180
BnCYP94B1a	AtCYP94B3	ZS11A02G043710	AT3G48520
BnCYP72A9a	AtCYP72A7	ZS11A03G034750	AT3G14610
BnCYP705A15a	AtCYP705A15	ZS11A03G037190	AT3G20080
BnCYP705A15b	AtCYP705A19	ZS11A03G037210	AT3G20100
BnCYP89A9a	AtCYP89A9	ZS11A03G029660	AT3G03470
BnCYP82G1a	AtCYP82G1	ZS11A03G039370	AT3G25180
BnCYP77A4a	AtCYP77A7	ZS11A03G001580	AT3G10560
BnCYP76G1a	AtCYP76G1	ZS11A04G007280	AT3G52970
BnCYP76C4d	AtCYP76C8P	ZS11A04G030960	AT3G61035
BnCYP78A6a	AtCYP78A9	ZS11A04G031570	AT3G61880
BnCYP76C4a	AtCYP76C7	ZS11A04G001360	AT3G61040
BnCYP78A9a	AtCYP78A9	ZS11A04G000920	AT3G61880
BnCYP77A6a	AtCYP77A7	ZS11A05G034840	AT3G10560
BnCYP76C3b	AtCYP76C7	ZS11A05G005170	AT3G61040
BnCYP90D1b	AtCYP90D1	ZS11A05G032000	AT3G13730
BnCYP72A8	AtCYP72A7	ZS11A05G031170	AT3G14610
BnCYP72A15b	AtCYP72A11	ZS11A05G031150	AT3G14650
BnCYP705A22c	AtCYP705A15	ZS11A05G025910	AT3G20080
BnCYP78A6b	AtCYP78A9	ZS11A05G001300	AT3G61880
BnCYP71A26c	AtCYP71A26	ZS11A06G023710	AT3G48270
BnCYP94B3b	AtCYP94B3	ZS11A06G023850	AT3G48520
BnCYP94B1b	AtCYP94B3	ZS11A06G026160	AT3G48520
BnCYP86C3a	AtCYP86C2	ZS11A06G008230	AT3G26125
BnCYP71B7a	AtCYP71B3	ZS11A06G008260	AT3G26220
BnCYP71B20a	AtCYP71B16	ZS11A06G037320	AT3G26150
BnCYP71B22b	AtCYP71B21	ZS11A06G037300	AT3G26190
BnCYP71B3b	AtCYP71B3	ZS11A06G037280	AT3G26220
BnCYP71B34c	AtCYP71B34	ZS11A06G037240	AT3G26300
BnCYP81D11c	AtCYP81D11	ZS11A06G035700	AT3G28740
BnCYP85A2b	AtCYP85A2	ZS11A06G035100	AT3G30180
BnCYP94B3a	AtCYP94B3	ZS11A06G017500	AT3G48520
BnCYP94D2a	AtCYP94D2	ZS11A07G022140	AT3G56630
BnCYP97C1a	AtCYP97C1	ZS11A07G020750	AT3G53130
BnCYP86C4a	AtCYP86C2	ZS11A08G028800	AT3G26125
BnCYP71B28a	AtCYP71B23	ZS11A08G028810	AT3G26210
BnCYP90B1b	AtCYP90B1	ZS11A09G040100	AT3G50660
BnCYP71B5a	AtCYP71B5	ZS11A09G042690	AT3G53280
BnCYP71B21b	AtCYP71B30P	ZS11A09G042700	AT3G53290
BnCYP71B31a	AtCYP71B32	ZS11A09G042710	AT3G53305
BnCYP94D2c	AtCYP94D2	ZS11A09G045620	AT3G56630
BnCYP76C7a	AtCYP76C7	ZS11A09G048750	AT3G61040
BnCYP78A9b	AtCYP78A9	ZS11A09G049430	AT3G61880
BnCYP81D11d	AtCYP81D11	ZS11A09G003310	AT3G28740
BnCYP85A2c	AtCYP85A2	ZS11A09G003650	AT3G30180
BnCYP86C2b	AtCYP86C2	ZS11A09G023370	AT3G26125
BnCYP86C2a	AtCYP86C2	ZS11A09G002600	AT3G26125
BnCYP71B4b	AtCYP71B3	ZS11A09G002610	AT3G26220
BnCYP71B26a	AtCYP71B34	ZS11A09G002640	AT3G26300
BnCYP78A8b	AtCYP78A9	ZS11A10G000740	AT3G61880
BnCYP77A9a	AtCYP77A7	ZS11A10G029820	AT3G10560
BnCYP90D1c	AtCYP90D1	ZS11C01G052540	AT3G13730
BnCYP72A15e	AtCYP72A8	ZS11C01G051550	AT3G14620
BnCYP72A15d	AtCYP72A11	ZS11C01G051530	AT3G14650
BnCYP705A18c	AtCYP705A22	ZS11C01G045740	AT3G20130
BnCYP94B2b	AtCYP94B2	ZS11C01G058820	AT3G01900
BnCYP71A21	AtCYP71A26	ZS11C01G032200	AT3G48270
BnCYP90B1c	AtCYP90B1	ZS11C01G029590	AT3G50660
BnCYP90C1c	AtCYP90B1	ZS11C01G002600	AT3G50660
BnCYP71B19e	AtCYP71B16	ZS11C02G056350	AT3G26150
BnCYP71B22c	AtCYP71B21	ZS11C02G056370	AT3G26190
BnCYP71B3c	AtCYP71B3	ZS11C02G056420	AT3G26220
BnCYP71B34e	AtCYP71B34	ZS11C02G056440	AT3G26300
BnCYP71B36	AtCYP71B36	ZS11C02G056540	AT3G26320
BnCYP81D11e	AtCYP81D11	ZS11C02G058550	AT3G28740
BnCYP85A2d	AtCYP85A2	ZS11C02G059570	AT3G30180
BnCYP94B1d	AtCYP94B3	ZS11C02G067380	AT3G48520
BnCYP72A9c	AtCYP72A11	ZS11C03G043160	AT3G14650
BnCYP705A15d	AtCYP705A15	ZS11C03G046800	AT3G20080
BnCYP705A15e	AtCYP705A19	ZS11C03G046820	AT3G20100
BnCYP89A9c	AtCYP89A9	ZS11C03G037210	AT3G03470
BnCYP82G1b	AtCYP82G1	ZS11C03G050400	AT3G25180
BnCYP77A4b	AtCYP77A7	ZS11C03G001970	AT3G10560
BnCYP71A26e	AtCYP71A26	ZS11C03G062240	AT3G48270
BnCYP94B3c	AtCYP94B3	ZS11C03G061950	AT3G48520
BnCYP94B1e	AtCYP94B3	ZS11C03G058870	AT3G48520
BnCYP76C3c	AtCYP76C7	ZS11C04G006300	AT3G61040
BnCYP76C4f	AtCYP76C7	ZS11C04G072260	AT3G61040
BnCYP78A6d	AtCYP78A9	ZS11C04G072920	AT3G61880
BnCYP76C2c	AtCYP76C8P	ZS11C04G033240	AT3G61035
BnCYP78A9c	AtCYP78A9	ZS11C04G032490	AT3G61880
BnCYP76G1b	AtCYP76G1	ZS11C04G041710	AT3G52970
BnCYP78A6c	AtCYP78A9	ZS11C04G000420	AT3G61880
BnCYP78A8c	AtCYP78A9	ZS11C05G000720	AT3G61880
BnCYP86C3b	AtCYP86C2	ZS11C05G009660	AT3G26125
BnCYP77A6b	AtCYP77A7	ZS11C05G058370	AT3G10560
BnCYP90D1d	AtCYP90D1	ZS11C05G055150	AT3G13730
BnCYP72A7d	AtCYP72A8	ZS11C05G053910	AT3G14620
BnCYP705A23b	AtCYP705A15	ZS11C05G046060	AT3G20080
BnCYP705A22f	AtCYP705A22	ZS11C05G045900	AT3G20130
BnCYP97C1b	AtCYP97C1	ZS11C06G022510	AT3G53130
BnCYP71B5b	AtCYP71B5	ZS11C06G022630	AT3G53280
BnCYP94D2d	AtCYP94D2	ZS11C06G024940	AT3G56630
BnCYP705A27b	AtCYP705A19	ZS11C06G005680	AT3G20100
BnCYP71B17	AtCYP71B16	ZS11C07G037190	AT3G26150
BnCYP71B21c	AtCYP71B21	ZS11C07G037230	AT3G26190
BnCYP71B23d	AtCYP71B23	ZS11C07G037250	AT3G26210
BnCYP71B34f	AtCYP71B34	ZS11C07G037300	AT3G26300
BnCYP81D11g	AtCYP81D11	ZS11C07G039430	AT3G28740
BnCYP85A2e	AtCYP85A2	ZS11C07G040230	AT3G30180
BnCYP94B3d	AtCYP94B3	ZS11C08G034610	AT3G48520
BnCYP90B1d	AtCYP90B1	ZS11C08G036880	AT3G50660
BnCYP71B5c	AtCYP71B5	ZS11C08G039610	AT3G53280
BnCYP71B31b	AtCYP71B30P	ZS11C08G039620	AT3G53290
BnCYP94D2f	AtCYP94D2	ZS11C08G042970	AT3G56630
BnCYP76C7b	AtCYP76C7	ZS11C08G046550	AT3G61040
BnCYP78A9d	AtCYP78A9	ZS11C08G047310	AT3G61880
BnCYP86C4b	AtCYP86C2	ZS11C08G027200	AT3G26125
BnCYP71B28d	AtCYP71B23	ZS11C08G027180	AT3G26210
BnCYP71B7g	AtCYP71B23	ZS11C08G059960	AT3G26210
BnCYP81D11h	AtCYP81D11	ZS11C09G003660	AT3G28740
BnCYP86C2d	AtCYP86C2	ZS11C09G031230	AT3G26125
BnCYP94B1f	AtCYP94B3	ZS11C09G008620	AT3G48520
BnCYP77A9d	AtCYP77A7	ZS11C09G071340	AT3G10560
BnCYP707A1a	AtCYP707A1	ZS11A01G010490	AT4G19230
BnCYP706A1a	AtCYP706A1	ZS11A01G012990	AT4G22690
BnCYP96A12a	AtCYP96A12	ZS11A01G000730	AT4G39510
BnCYP84A1a	AtCYP84A1	ZS11A01G002540	AT4G36220
BnCYP90C1a	AtCYP90C1	ZS11A01G002450	AT4G36380
BnCYP702A6a	AtCYP702A5	ZS11A01G021170	AT4G15393
BnCYP81D4a	AtCYP81H1	ZS11A01G001730	AT4G37310
BnCYP706A1a	AtCYP706A4	ZS11A01G012990	AT4G12300
BnCYP86A2a	AtCYP86A2	ZS11A02G026320	AT4G00360
BnCYP706A6a	AtCYP706A4	ZS11A02G027870	AT4G12300
BnCYP707A3a	AtCYP707A1	ZS11A02G031860	AT4G19230
BnCYP706A1b	AtCYP706A1	ZS11A03G048050	AT4G22690
BnCYP84A1b	AtCYP84A1	ZS11A03G057840	AT4G36220
BnCYP90C1b	AtCYP90C1	ZS11A03G057950	AT4G36380
BnCYP74B2a	AtCYP74B2	ZS11A03G044060	AT4G15440
BnCYP707A1b	AtCYP707A1	ZS11A03G046640	AT4G19230
BnCYP706A6b	AtCYP706A4	ZS11A03G026440	AT4G12300
BnCYP81D4b	AtCYP81D5	ZS11A03G058730	AT4G37320
BnCYP706A1b	AtCYP706A4	ZS11A03G048050	AT4G12300
BnCYP83A1a	AtCYP83A1	ZS11A04G008060	AT4G13770
BnCYP86A8a	AtCYP86A2	ZS11A05G005430	AT4G00360
BnCYP707A3b	AtCYP707A1	ZS11A06G041170	AT4G19230
BnCYP96A10a	AtCYP96A9	ZS11A06G042740	AT4G39480
BnCYP96A2a	AtCYP96A10	ZS11A06G042720	AT4G39490
BnCYP84A1c	AtCYP84A1	ZS11A06G028920	AT4G36220
BnCYP81D4c	AtCYP81D5	ZS11A08G020320	AT4G37320
BnCYP81F3b	AtCYP81F3	ZS11A08G020340	AT4G37400
BnCYP706A1c	AtCYP706A1	ZS11A08G014280	AT4G22690
BnCYP97B3a	AtCYP97B3	ZS11A08G010460	AT4G15110
BnCYP82C4a	AtCYP82C4	ZS11A08G016470	AT4G31940
BnCYP96A8d	AtCYP96A12	ZS11A08G021060	AT4G39510
BnCYP706A1c	AtCYP706A4	ZS11A08G014280	AT4G12300
BnCYP706A4a	AtCYP706A4	ZS11A09G025140	AT4G12300
BnCYP96A5a	AtCYP96A10	ZS11A09G053130	AT4G39490
BnCYP707A3c	AtCYP707A1	ZS11A09G020150	AT4G19230
BnCYP86A4b	AtCYP86A2	ZS11A10G000470	AT4G00360
BnCYP707A1c	AtCYP707A1	ZS11C01G013020	AT4G19230
BnCYP71A18b	AtCYP71A27	ZS11C01G013730	AT4G20240
BnCYP706A1d	AtCYP706A1	ZS11C01G016290	AT4G22690
BnCYP96A2b	AtCYP96A12	ZS11C01G000650	AT4G39510
BnCYP84A1e	AtCYP84A1	ZS11C01G002730	AT4G36220
BnCYP90C1c	AtCYP90C1	ZS11C01G002600	AT4G36380
BnCYP702A6c	AtCYP702A5	ZS11C01G027210	AT4G15393
BnCYP81H1b	AtCYP81H1	ZS11C01G001830	AT4G37310
BnCYP706A1d	AtCYP706A4	ZS11C01G016290	AT4G12300
BnCYP86A2d	AtCYP86A2	ZS11C02G039220	AT4G00360
BnCYP86A2c	AtCYP86A2	ZS11C02G000270	AT4G00360
BnCYP706A6c	AtCYP706A4	ZS11C02G042820	AT4G12300
BnCYP707A3d	AtCYP707A1	ZS11C02G050160	AT4G19230
BnCYP706A6d	AtCYP706A4	ZS11C03G032850	AT4G12300
BnCYP96A8i	AtCYP96A12	ZS11C03G075050	AT4G39510
BnCYP706A1e	AtCYP706A1	ZS11C03G081520	AT4G22690
BnCYP84A1f	AtCYP84A1	ZS11C03G054900	AT4G36220
BnCYP82C4b	AtCYP82C4	ZS11C03G084640	AT4G31940
BnCYP81D5	AtCYP81D5	ZS11C03G076510	AT4G37320
BnCYP81F3d	AtCYP81D8	ZS11C03G076480	AT4G37370
BnCYP81F4d	AtCYP81F3	ZS11C03G076400	AT4G37400
BnCYP83A1c	AtCYP83A1	ZS11C04G044160	AT4G13770
BnCYP84A1g	AtCYP84A1	ZS11C07G062260	AT4G36220
BnCYP90C1d	AtCYP90C1	ZS11C07G062310	AT4G36380
BnCYP706A1f	AtCYP706A1	ZS11C07G053690	AT4G22690
BnCYP702A6e	AtCYP702A5	ZS11C07G049040	AT4G15393
BnCYP74B2b	AtCYP74B2	ZS11C07G049080	AT4G15440
BnCYP707A1d	AtCYP707A1	ZS11C07G052090	AT4G19230
BnCYP81D8b	AtCYP81D5	ZS11C07G062900	AT4G37320
BnCYP96A10b	AtCYP96A9	ZS11C07G063720	AT4G39480
BnCYP96A2c	AtCYP96A12	ZS11C07G063680	AT4G39510
BnCYP706A1f	AtCYP706A4	ZS11C07G053690	AT4G12300
BnCYP707A3e	AtCYP707A1	ZS11C07G030570	AT4G19230
BnCYP81G1f	AtCYP81D3	ZS11C07G026290	AT4G37340
BnCYP97B3c	AtCYP97B3	ZS11C08G016600	AT4G15110
BnCYP96A5b	AtCYP96A10	ZS11C08G051460	AT4G39490
BnCYP706A4b	AtCYP706A4	ZS11C09G033390	AT4G12300
BnCYP707A3f	AtCYP707A1	ZS11C09G026670	AT4G19230
BnCYP707A1a	AtCYP707A3	ZS11A01G010490	AT5G45340
BnCYP707A3a	AtCYP707A3	ZS11A02G031860	AT5G45340
BnCYP74Aa	AtCYP74A	ZS11A02G030080	AT5G42650
BnCYP735A2a	AtCYP735A1	ZS11A02G016760	AT5G38450
BnCYP81F2a	AtCYP81F2	ZS11A02G011830	AT5G57220
BnCYP86A1a	AtCYP86A1	ZS11A02G010850	AT5G58860
BnCYP90A1a	AtCYP90A1	ZS11A02G006930	AT5G05690
BnCYP714A2a	AtCYP714A2	ZS11A02G041790	AT5G24900
BnCYP71B11d	AtCYP71B11	ZS11A02G041680	AT5G25120
BnCYP86A8c	AtCYP86B1	ZS11A02G042380	AT5G23190
BnCYP85A2a	AtCYP85A1	ZS11A02G038980	AT5G38970
BnCYP77A4a	AtCYP77A9	ZS11A03G001580	AT5G04630
BnCYP90A1b	AtCYP90A1	ZS11A03G002080	AT5G05690
BnCYP96A4a	AtCYP96A4	ZS11A03G013730	AT5G52320
BnCYP715A1b	AtCYP715A1	ZS11A03G013700	AT5G52400
BnCYP81F2b	AtCYP81F2	ZS11A03G011550	AT5G57220
BnCYP71B10a	AtCYP71B10	ZS11A03G011540	AT5G57260
BnCYP86A1b	AtCYP86A1	ZS11A03G010730	AT5G58860
BnCYP707A1b	AtCYP707A3	ZS11A03G046640	AT5G45340
BnCYP86A8d	AtCYP86B1	ZS11A03G041480	AT5G23190
BnCYP721A1e	AtCYP735A1	ZS11A04G010670	AT5G38450
BnCYP85A1a	AtCYP85A1	ZS11A04G014490	AT5G38970
BnCYP77A6a	AtCYP77A9	ZS11A05G034840	AT5G04630
BnCYP81D1a	AtCYP81D1	ZS11A05G015070	AT5G36220
BnCYP714A1a	AtCYP714A2	ZS11A06G031080	AT5G24900
BnCYP71B11e	AtCYP71B11	ZS11A06G031280	AT5G25120
BnCYP701A3a	AtCYP701A3	ZS11A06G031910	AT5G25900
BnCYP85A2b	AtCYP85A1	ZS11A06G035100	AT5G38970
BnCYP707A3b	AtCYP707A3	ZS11A06G041170	AT5G45340
BnCYP81G1a	AtCYP81G1	ZS11A07G016350	AT5G67310
BnCYP707A3c	AtCYP707A3	ZS11A09G020150	AT5G45340
BnCYP71B13a	AtCYP71B11	ZS11A09G005660	AT5G25120
BnCYP81F2c	AtCYP81F2	ZS11A10G014470	AT5G57220
BnCYP75B1a	AtCYP75B1	ZS11A10G027440	AT5G07990
BnCYP78A7a	AtCYP78A7	ZS11A10G026470	AT5G09970
BnCYP81K1c	AtCYP81K2	ZS11A10G025910	AT5G10600
BnCYP77A9a	AtCYP77A9	ZS11A10G029820	AT5G04630
BnCYP90A1c	AtCYP90A1	ZS11A10G029070	AT5G05690
BnCYP707A1c	AtCYP707A3	ZS11C01G013020	AT5G45340
BnCYP90A1d	AtCYP90A1	ZS11C02G002440	AT5G05690
BnCYP93D1a	AtCYP93D1	ZS11C02G002860	AT5G06900
BnCYP707A3d	AtCYP707A3	ZS11C02G050160	AT5G45340
BnCYP735A2b	AtCYP735A1	ZS11C02G023510	AT5G38450
BnCYP81F2d	AtCYP81F2	ZS11C02G015720	AT5G57220
BnCYP86A1c	AtCYP86A1	ZS11C02G014150	AT5G58860
BnCYP86A8e	AtCYP86B1	ZS11C02G064320	AT5G23190
BnCYP74Ab	AtCYP74A	ZS11C02G046120	AT5G42650
BnCYP85A2d	AtCYP85A1	ZS11C02G059570	AT5G38970
BnCYP77A4b	AtCYP77A9	ZS11C03G001970	AT5G04630
BnCYP90A1e	AtCYP90A1	ZS11C03G002460	AT5G05690
BnCYP81F2e	AtCYP81F2	ZS11C03G013310	AT5G57220
BnCYP86A1d	AtCYP86A1	ZS11C03G012460	AT5G58860
BnCYP96A4b	AtCYP96A4	ZS11C03G016310	AT5G52320
BnCYP715A1e	AtCYP715A1	ZS11C03G016260	AT5G52400
BnCYP85A1b	AtCYP85A1	ZS11C04G051400	AT5G38970
BnCYP721A1f	AtCYP735A1	ZS11C04G046740	AT5G38450
BnCYP77A6b	AtCYP77A9	ZS11C05G058370	AT5G04630
BnCYP81D1b	AtCYP81D1	ZS11C06G018990	AT5G36220
BnCYP706A3d	AtCYP706A3	ZS11C07G029530	AT5G44620
BnCYP707A3e	AtCYP707A3	ZS11C07G030570	AT5G45340
BnCYP86A8g	AtCYP86B1	ZS11C07G046330	AT5G23190
BnCYP714A1b	AtCYP714A2	ZS11C07G044740	AT5G24900
BnCYP71B11m	AtCYP71B11	ZS11C07G044550	AT5G25120
BnCYP701A3b	AtCYP701A3	ZS11C07G043950	AT5G25900
BnCYP81G1c	AtCYP81G1	ZS11C07G026210	AT5G67310
BnCYP707A1d	AtCYP707A3	ZS11C07G052090	AT5G45340
BnCYP81F2f	AtCYP81F2	ZS11C09G049960	AT5G57220
BnCYP707A3f	AtCYP707A3	ZS11C09G026670	AT5G45340
BnCYP75B1b	AtCYP75B1	ZS11C09G068450	AT5G07990
BnCYP78A7b	AtCYP78A7	ZS11C09G067260	AT5G09970
BnCYP81K1f	AtCYP81K2	ZS11C09G066360	AT5G10600
BnCYP84A4	AtCYP84A4	ZS11C09G071650	AT5G04330
BnCYP77A9d	AtCYP77A9	ZS11C09G071340	AT5G04630
BnCYP90A1f	AtCYP90A1	ZS11C09G070460	AT5G05690

## Sheet: Table S7
Table S7. Expression (TPM) of BnCYP450 genes in different tissues.
Name	Gene ID	stem	sepal	pistil	stamen	ovule	pericarp	blossomy_pistil	wilting_pistil	root1	flower	leaf	silique
BnCYP86A4b	ZS11A10G000470	24.0147	48.8986	3.39476	5.00211	0.186233	45.1654	13.7912	2.92513	0.418512	98.4807	43.3021	19.7732
BnCYP86A4c	ZS11C05G000390	25.8209	58.1285	7.37854	4.34808	0.294067	62.4877	55.6726	14.9213	0.891266	85.0139	67.3655	24.6761
BnCYP86A4a	ZS11A09G062840	0.186178	1.62813	0	0.528022	0	0.0357384	0.241641	0.0378451	0	58.3546	0.263575	0.439015
BnCYP96A15h	ZS11C09G022560	192.451	214.51	197.555	11.613	0.257711	409.305	6.35344	5.2131	0.203207	36.2662	658.671	280.45
BnCYP96A15a	ZS11A09G017430	91.6118	22.1061	185.083	0.161179	0	332.337	0.168597	0.138627	0.562659	31.3911	327.897	285.056
BnCYP86A4d	ZS11C08G061760	1.98489	2.34745	0.204396	0.469113	0.263729	5.29793	0.175251	0.230557	0.401051	24.4188	1.08833	3.44976
BnCYP96A15g	ZS11C09G022550	194.722	43.1651	157.018	0.545858	0.131517	351.216	1.01961	1.20724	0.181479	21.3657	523.968	216.38
BnCYP96A9b	ZS11C07G063740	14.0947	33.7034	44.4268	18.9351	2.22641	4.89184	46.5712	70.3939	0.946348	11.2736	6.85314	13.0277
BnCYP94B1f	ZS11C09G008620	10.0957	9.09809	16.7466	9.84461	13.7778	8.33368	5.33014	6.99633	11.3979	9.39075	5.90623	11.2076
BnCYP86C4b	ZS11C08G027200	0	0	0	0	0	0	0	0.0431467	0	9.37158	0	0.0217615
BnCYP86C2d	ZS11C09G031230	1.00962	0.988864	1.30998	64.6768	0.482927	0.8915	0.262077	1.92915	0.214195	7.93032	1.16252	1.34562
BnCYP96A9a	ZS11A06G042750	2.66022	76.7277	20.3959	10.1596	0.481988	0.928453	95.7337	38.934	0.0285038	7.48442	0.433671	2.23146
BnCYP86C3b	ZS11C05G009660	0	0	0	0	0	0	0	0	0	7.29964	0	0.0254983
BnCYP86C2b	ZS11A09G023370	1.05902	0.670328	1.17777	34.683	0.763851	0.96803	0.29921	2.78825	0.142651	6.90436	0.95191	0.971992
BnCYP94B1a	ZS11A02G043710	18.6666	9.74981	6.34593	2.97238	2.73236	12.8756	5.20997	9.37378	70.2301	5.02154	4.19188	5.88939
BnCYP86C4a	ZS11A08G028800	0	0	0	0	0	0	0	0	0	4.75331	0	0.021703
BnCYP96A3c	ZS11C07G063750	1.37609	4.5385	1.70044	1.81198	8.30607	1.50943	5.10292	8.31172	12.1411	3.76937	2.82016	1.20926
BnCYP96A2a	ZS11A06G042720	0	0.0377135	7.32084	0	0.73058	0.910616	0	0	0.101659	3.17344	0.0203512	9.77126
BnCYP96A3b	ZS11A08G008330	3.67494	2.0568	2.96689	1.38967	0.390626	2.06927	0.363406	0	0.577522	2.96693	1.47986	3.41602
BnCYP704A2b	ZS11A05G005140	2.86945	7.31955	4.69684	0.250402	5.91244	6.60976	1.14593	2.11776	5.05745	2.62848	5.74973	4.58024
BnCYP96A2c	ZS11C07G063680	0	0	9.24918	0	1.33715	0.603692	0	0	0.0494229	2.13349	0.0593639	9.00646
BnCYP96A3a	ZS11A06G042760	0.0693092	3.20026	0.539571	1.32684	64.4261	0	7.19651	2.53597	0	1.79526	0.418653	0.0852696
BnCYP704A2e	ZS11C04G006280	2.65034	5.49632	2.86567	0.469789	8.94198	1.52626	0.456309	2.42434	6.85	1.71942	1.98326	2.79484
BnCYP704B1b	ZS11C06G043970	0	0	0	0	0	0.0387014	0	0	0	1.32252	0	0.0206701
BnCYP94D2a	ZS11A07G022140	1.66184	4.61631	1.64888	0.831732	4.28623	2.21426	3.08129	2.50375	2.99566	1.05229	5.01905	2.26501
BnCYP96A1c	ZS11C08G050340	0.22333	0	0	0	0	0	0.165634	0.0907939	0	0.93908	0.042156	0
BnCYP94D2f	ZS11C08G042970	1.33922	0.585575	1.25496	0.237385	0.489334	1.84236	0.24831	1.81485	13.2064	0.938548	1.55889	1.83068
BnCYP96A15l	ZS11C09G022680	1.97075	21.0948	0.681879	0.314396	0	3.36688	0.584649	0.640962	15.8415	0.86183	2.80861	0.46471
BnCYP704B1a	ZS11A07G034230	0	0.0739299	0	0	0	0	0	0.0429615	0	0.835378	0	0.0216681
BnCYP94D2e	ZS11C06G024960	1.12078	1.17615	1.57539	0	0.223374	1.82871	0.831233	0.341736	0.0660495	0.754043	4.07252	1.43632
BnCYP96A15c	ZS11A09G017450	0.0269021	0.112924	0.558485	0.362411	2.31623	0.640343	0.0199521	0	0	0.742071	0.142186	1.08117
BnCYP94B2a	ZS11UN4490	0	0.0396676	0	0.040202	0	0	0	0	2.1118	0.705721	0	0.186019
BnCYP94B2b	ZS11C01G058820	0	0.0425063	0	0.0430789	0	0	0	0	1.91918	0.613154	0	0.174414
BnCYP94D2d	ZS11C06G024940	2.80062	6.02308	1.61502	2.02248	2.31537	3.86276	12.3472	9.57251	7.3598	0.610625	6.30462	1.85038
BnCYP96A4d	ZS11C08G012990	2.00869	0.307405	1.57462	0.222533	0	0.481979	0	0	0	0.464548	0.473953	0.592068
BnCYP94B3d	ZS11C08G034610	88.5813	5.0737	9.29777	0.0459111	16.7253	79.6497	2.16108	5.73882	325.029	0.435644	4.37574	8.47088
BnCYP94B3a	ZS11A06G017500	69.5269	7.74903	5.59929	0.067995	10.0916	65.3873	1.3158	4.09368	175.084	0.419377	4.14537	5.13224
BnCYP704A2c	ZS11A05G005180	0	0.0922391	0	0	0	0	0	0	0	0.310462	0	0
BnCYP94C1a	ZS11A07G018000	15.4217	8.93247	1.86236	0.177506	0.678581	28.1037	19.3474	16.8547	513.428	0.269493	1.07745	0.53387
BnCYP96A12c	ZS11A08G021070	0	0	0	0	0	0	0.525501	2.49651	0	0.238351	0	0
BnCYP86C2c	ZS11C09G002860	0	0	0	0	0	0	0	0	0.0961341	0.205781	0	0
BnCYP94B1b	ZS11A06G026160	4.77401	0.0457521	0	0.0463684	0.0521354	0.150642	0.0970048	0.0531741	3.97731	0.197993	0.148134	0.107276
BnCYP96A12e	ZS11C03G075110	0.23201	0	0	0.246752	0.924804	0	0	0	0	0.195116	0.0875891	0.190291
BnCYP704A2d	ZS11C03G027260	2.92127	16.3081	0.309415	0.169082	0	3.61633	4.37737	7.31968	0.477819	0.180494	12.8965	1.907
BnCYP96A15f	ZS11A09G017550	0	0.411114	0.152492	0	0.0936943	0.406087	0	0	0.0277045	0.158142	0.332771	0.337381
BnCYP94B1d	ZS11C02G067380	4.1352	0.211682	0	0	0	0.193606	0.261809	0.0410037	57.4169	0.152676	0.304611	0
BnCYP94C1b	ZS11C04G023470	8.98149	2.19023	1.19864	0.145557	0.695555	7.01449	1.52256	2.71246	138.718	0.120852	1.53066	0.336753
BnCYP94B1c	ZS11A09G007430	0.069554	1.89774	1.14312	0.44384	0	0	13.309	3.28012	0.590247	0.116987	0	0
BnCYP86A1b	ZS11A03G010730	0.0542935	0	0.187855	0	0.173133	0.125065	0	0	12.7473	0.109584	0.532922	1.98162
BnCYP96A10a	ZS11A06G042740	0.063623	0	1.43088	0	0	0.146555	0	0	0.0299953	0.107011	0.192153	0.313096
BnCYP86A8d	ZS11A03G041480	0.176266	0.0308289	0.190587	1.0623	0.526952	0.0676711	0.0326822	0.286641	1.5997	0.103765	0.216269	0.379497
BnCYP96A12a	ZS11A01G000730	0	0	0.514446	0	0.0948259	1.55264	0	0.0967152	0	0.080026	0	0.292676
BnCYP86A1d	ZS11C03G012460	0	0	0	0	0.309292	0.0851125	0	0	16.9844	0.0745768	0.334781	3.22751
BnCYP94D2b	ZS11A07G022150	0.424519	0	0.137703	0	2.49592	1.1816	1.3381	0.172587	0.225159	0.0714025	2.38395	0.609322
BnCYP96A12b	ZS11A06G036330	0.105392	0.0737321	0	0	0	0	0.0781644	0	0	0.0709058	1.37267	0
BnCYP96A8c	ZS11A06G042730	0	0	0	0	0	0	0	0	0	0.070491	0	0
BnCYP86A8g	ZS11C07G046330	0	0.0309119	0.0382199	0.250627	0.457921	0.0678533	0	0	1.74982	0.059454	0.0667234	0.308039
BnCYP94D2c	ZS11A09G045620	0.286304	2.16322	0.643895	0.0405993	1.23252	1.14313	0.76442	5.02829	7.18088	0.0577862	0.562047	0.774912
BnCYP86A2d	ZS11C02G039220	0	1.30552	0.0358704	0	0.0991779	0.31841	0.123023	1.92192	1.3881	0.0557992	0.125243	0.408145
BnCYP86A2a	ZS11A02G026320	0.040331	3.16015	0.0348863	0.0857873	0.0643046	0.371609	0.0897354	1.18054	0.323242	0.0407012	0.18271	0.281171
BnCYP96A5b	ZS11C08G051460	0	0	0	0	0	0	0	0	0	0.0216117	0	0
BnCYP96A5a	ZS11A09G053130	0	0	0	0	0	0	0	0	0	0.0209556	0	0
BnCYP96A8k	ZS11C07G063710	7.41662	0.381521	0.141515	0	0	1.46555	0.080891	0	0.0771308	0.0183448	1.46173	0.156548
BnCYP86A8f	ZS11C06G000150	0	0	0	6.58282	0.446324	0	0	0.0758694	0.571886	0.0156943	0.0528398	0.172195
BnCYP94B1e	ZS11C03G058870	2.71407	0.0321825	0	0	0.0366725	0.0353211	0.102351	0.0748064	20.7549	0.0154744	0	0
BnCYP704A2a	ZS11A03G022220	2.80328	1.15491	0.21554	0.0220844	0	0.860977	0	0.227932	5.96196	0.0104778	3.46887	0.434294
BnCYP86A1a	ZS11A02G010850	0	0	0	0	0	0.0427004	0	0	1.25848	0	0.104973	0.821015
BnCYP96A8a	ZS11A02G022580	0	1.81518	0	0	0	0.0406573	0	0	0	0	0.399802	0.0217147
BnCYP86A8c	ZS11A02G042380	0	0	0	0	0.2181	0	0	0	0.612655	0	0.0258205	0
BnCYP96A4a	ZS11A03G013730	0	0	0	0	0	0	0	0	0	0	0	0
BnCYP96A8b	ZS11A04G010930	0	0	0	0	0	0	0	0	0	0	0	0
BnCYP96A13a	ZS11A04G010970	0	0	0	0	0.500101	0.160557	0	0	0	0	0	0
BnCYP86A8a	ZS11A05G005430	0	0	0	0	0	0	0	0	0	0	0	0
BnCYP86C3a	ZS11A06G008230	0	0	0	0	0	0	0	0	0	0	0	0
BnCYP94B3b	ZS11A06G023850	0.16971	0.0791529	0.0489329	0.0401096	0	0.34749	0.0419555	0.0919933	0.160021	0	0.0213565	0
BnCYP96A1a	ZS11A08G009590	0	0.0335293	0	0.0339809	0	0	0.142179	0.584527	0	0	0.0180932	0
BnCYP96A8d	ZS11A08G021060	0	0	0.216774	0.0444217	0	0	0	0	0	0	0	0
BnCYP96A8e	ZS11A08G021080	0	0	0	0	0	0	0	0	0	0	0	0
BnCYP96A8f	ZS11A08G021090	0	0	0	0	0	0	0	0	0	0	0	0
BnCYP86A2b	ZS11A09G000830	0	0	0	0	0	0	0	0	0	0	0	0
BnCYP86C2a	ZS11A09G002600	0.151056	0	0	0	0	0	0	0	0	0	0.114054	0
BnCYP96A15d	ZS11A09G017440	0.0688249	0	0	0	0	0.158538	0	0	0	0	0.233846	0.395144
BnCYP96A15d	ZS11A09G017470	0	0	0	0	0	0.224	0	0	0.0275076	0	1.25554	0.071782
BnCYP96A15e	ZS11A09G017490	0	0	0	0	0.491492	0.118345	0	0	0	0	0.349123	0.0632071
BnCYP86C1a	ZS11A09G035980	0	0	0	0	0	0	0	0	0	0	0	0
BnCYP96A2b	ZS11C01G000650	0	0	0	0	0	0	0	0	0	0	0	0
BnCYP96A12d	ZS11C01G000660	1.38716	0	4.45674	0	0	4.56474	0	0	0	0	0.074812	3.98205
BnCYP96A8g	ZS11C01G014560	0	0	0	0	0	0	0	0	0	0	0	0
BnCYP86A2c	ZS11C02G000270	0	0	0	0	0	0	0	0	0	0	0	0
BnCYP86A1c	ZS11C02G014150	0	0	0	0	0	0	0	0	0.67177	0	0.0430342	0.0467469
BnCYP96A8h	ZS11C02G033560	0	0	0	0	0	0	0	0	0	0	0	0
BnCYP86A8e	ZS11C02G064320	0	0	0	7.11121	0.50423	0	0	0.036734	0.38339	0	0.0511673	0.111163
BnCYP96A4b	ZS11C03G016310	0	0	0	0	0	0	0	0	0	0	0	0
BnCYP96A4c	ZS11C03G016320	0	0	0	0	0	0	0	0	0	0	0	0
BnCYP94B3c	ZS11C03G061950	0	0	0	0	0	0	0	0	0	0	0	0
BnCYP96A8i	ZS11C03G075050	0	0	0	0	0	0	0	0.134138	0	0	0	0
BnCYP96A8j	ZS11C03G075060	0	0	0	0	0	0	0	0	0	0	0	0
BnCYP704A2f	ZS11C04G006330	0	0	0	0	0	0	0	0	0	0	0	0
BnCYP86A8b	ZS11C04G006620	0	0	0	0	0	0	0	0	0	0	0	0
BnCYP96A12f	ZS11C04G047440	0	0	0	0	0	0	0	0	0	0	0	0
BnCYP96A13b	ZS11C04G047470	0	0.0473558	0	0	0	0	0	0.440304	0	0	0	0
BnCYP86C1b	ZS11C05G024640	0	0	0	0	0	0	0	0	0	0	0	0
BnCYP96A12g	ZS11C07G038550	0	0	0	0	0	0	0	0	0	0	0	0
BnCYP96A11	ZS11C07G063700	0	0	0	0	0	0	0	0	0	0	0	0
BnCYP96A10b	ZS11C07G063720	0.127246	0	0.110067	0	0.0507208	0.0488517	0.235932	0.620777	0.329949	0	0.120096	0
BnCYP96A1b	ZS11C08G015400	0.0652673	0.228306	0	0	0	0.100229	3.63045	7.85412	0.369247	0	0.123199	0
BnCYP96A15i	ZS11C09G022580	0.239631	0	0.20728	0	0	0.735985	0	0	0	0	0.542797	0.196542
BnCYP96A15j	ZS11C09G022600	0.718894	0.838232	0	0.169905	0	0.367993	0	0	0	0	2.17119	0.393084
BnCYP96A15k	ZS11C09G022670	0	0.0861822	0.106557	0	0	0.331055	0	0	0	0	0.441807	0.101037

## Sheet: Table S8
Table S8. Expression (TPM) of BnCYP450 genes under different treatments.
Name	GeneID	control	1h_dehydration	8h_dedehydration	4h_Nacl	24h_Nacl	4h_ABA	24h_ABA	4h_cold	24h_cold
BnCYP96A5a	ZS11A09G053130	0	0.0177649	0	0	0	0.0352046	0	0.0177327	0
BnCYP96A8d	ZS11A08G021060	0	0	0	0	0	0	0	0	0
BnCYP96A9a	ZS11A06G042750	0.174533	0.156682	1.83977	1.33878	0.402479	0.136913	1.393	0.018258	3.61207
BnCYP96A8f	ZS11A08G021090	0	0	0	0	0	0	0	0	0
BnCYP96A8e	ZS11A08G021080	0	0	0	0	0	0.0173993	0.0187011	0	0
BnCYP96A13a	ZS11A04G010970	0	0	0	0	0	0	0	0	0
BnCYP96A1c	ZS11C08G050340	0	0	0	0	0	0	0	0	0
BnCYP94C1a	ZS11A07G018000	0.473805	6.59462	0.102674	0.0741264	0.057561	0.028587	0.0734949	1.7683	1.03327
BnCYP96A3a	ZS11A06G042760	3.83306	2.40547	10.4658	13.7127	7.08188	2.43954	3.57571	0.328257	9.08632
BnCYP94B1c	ZS11A09G007430	0.182573	23.5873	0.858358	2.57668	0.0211044	0	0.0408896	0.972405	3.10173
BnCYP96A4d	ZS11C08G012990	0.202353	0.111786	0	0.149744	0.0750022	0.302019	0.220188	0.221208	0.235813
BnCYP94B2b	ZS11C01G058820	0.0359903	0	0	0	0.0171373	0	0.0178593	0.08698	0.0872872
BnCYP94B3d	ZS11C08G034610	0.0383565	0.173201	0.282387	0	0.0184265	0.0546447	0.0388039	0.167503	0.112513
BnCYP704A2e	ZS11C04G006280	2.01599	2.02551	2.90917	5.54955	2.87404	2.33308	4.41194	4.11181	3.77201
BnCYP96A2c	ZS11C07G063680	0.0155243	0.0149474	0.0155086	0.0154805	0	0.029575	0.0306819	0.0302759	0.0598468
BnCYP96A12c	ZS11A08G021070	0	0	0	0	0	0	0	0	0
BnCYP96A3c	ZS11C07G063750	7.0688	7.86626	17.3543	13.1862	16.7296	8.4849	14.4125	6.25356	10.0521
BnCYP96A12g	ZS11C07G038550	0	0	0	0	0	0	0	0	0.0268892
BnCYP96A8g	ZS11C01G014560	0	0	0	0	0	0	0	0	0
BnCYP94B1b	ZS11A06G026160	0.0768118	1.79737	0	0.0960988	0	0.0560066	0.153991	0.75659	0.153444
BnCYP704B1b	ZS11C06G043970	0.0437598	0.0299032	0.0430508	0.0454006	0.0733642	0.0852622	0.0587543	0.0152213	0.014862
BnCYP704A2b	ZS11A05G005140	6.79159	6.2306	5.66722	8.27159	16.1245	5.63009	16.1839	12.4542	8.40133
BnCYP86C3b	ZS11C05G009660	0	0	0	0	0	0	0	0	0
BnCYP94D2f	ZS11C08G042970	1.14989	0.195133	2.50406	1.47486	0.928193	0.660527	1.00269	0.667566	0.558971
BnCYP86A2d	ZS11C02G039220	0.0607432	0.073025	0	0.14764	0.036862	0.069677	0.171019	0.0375693	0.802486
BnCYP86A8e	ZS11C02G064320	0	0	0	0	0	0	0	0	0
BnCYP96A10b	ZS11C07G063720	0.6832	0.0370812	0.497463	0.114009	0.147961	0.0900163	0.111246	1.15588	0
BnCYP96A12f	ZS11C04G047440	0	0	0	0	0	0	0	0	0
BnCYP94B2a	ZS11UN4490	0.0335868	0	0	0	0.0159928	0	0.0166666	0.0811713	0.081458
BnCYP94B3a	ZS11A06G017500	0.0284032	0.609711	0.236727	0.0282535	0	0.0133671	0.0139734	0.112284	0.347677
BnCYP96A2b	ZS11C03G016320	0	0	0	0	0	0	0	0	0
BnCYP94D2a	ZS11A07G022140	5.80996	7.18318	15.9656	12.4644	11.5864	4.82833	10.8124	7.7448	8.01097
BnCYP96A15f	ZS11A09G017550	7.19743	35.3637	8.26203	1.42779	4.07214	6.9065	4.96489	11.1626	12.4229
BnCYP96A15e	ZS11A09G017490	0	1.59715	0	0	0	0.172453	0.0923641	0	0.13634
BnCYP704A2d	ZS11C03G027260	23.2537	14.1963	3.95358	22.3577	17.9022	18.4622	19.0234	27.9509	13.2717
BnCYP96A15d	ZS11A09G017470	0	0	0	0	0.0330606	2.23436	0.0171504	0.0837698	0
BnCYP96A15j	ZS11C09G022600	0.694707	0	0.0702948	0.213562	1.77209	1.76478	0.561688	0.138415	0
BnCYP86A4d	ZS11C08G061760	0.356837	0.11008	0	0.0138891	0.1208	0.240612	0.0692496	0.0550221	0.0409056
BnCYP94B3b	ZS11A06G023850	0	0	0	0	0	0.0157703	0	0.0163378	0
BnCYP86A8c	ZS11A02G026320	0.0716711	0.0704771	0.046483	0.14374	0.0823166	0.362816	0.132241	0.129052	0.187725
BnCYP86A2b	ZS11A09G000830	0	0	0	0	0	0.0208205	0	0	0
BnCYP94D2c	ZS11A09G045620	0.165881	0.202034	0.73072	0.406731	0.296329	0.177775	0.201761	0.304506	0.527953
BnCYP86A1c	ZS11C02G014150	0	0	0	0	0	0	0	0	0
BnCYP96A12b	ZS11A06G036330	3.50059	10.0663	1.11023	1.04688	2.94538	4.22679	4.55302	1.45373	1.38776
BnCYP86C2c	ZS11C09G002860	0	0	0.179448	0	0.0580264	0	0.0599376	0.0588907	0
BnCYP94D2d	ZS11C06G024940	10.0088	9.32905	21.2932	14.6601	14.0322	8.08381	17.3214	10.748	13.7004
BnCYP86A8g	ZS11C07G046330	0	0	0	0	0	0	0	0	0
BnCYP96A2a	ZS11A06G042720	0	0	0	0.0159211	0.0306806	0.0302602	0.0319979	0.0155688	0.0307646
BnCYP704A2a	ZS11A03G022220	3.90392	2.70257	0.208518	5.63399	3.0046	3.89295	9.0585	16.0717	5.26506
BnCYP96A15c	ZS11A09G017450	1.11574	0.699156	1.47818	0.669816	1.85745	2.3872	0.675505	0.151895	0.0779727
BnCYP86C2a	ZS11A09G002600	0	0	0	0	0	0	0	0.177232	0
BnCYP96A8j	ZS11C03G075060	0	0	0	0	0	0	0	0	0
BnCYP96A4a	ZS11A03G013730	0	0	0	0	0	0	0	0	0
BnCYP86C4b	ZS11C08G027200	0	0	0	0	0	0	0	0	0
BnCYP96A12e	ZS11C03G075110	0	0	0	0.102279	0	0.0331158	0.205253	0.0335032	0.203776
BnCYP86A4c	ZS11C05G000390	14.6219	25.9212	7.90902	14.3047	11.8514	90.5353	8.99763	88.4835	13.5167
BnCYP94B1a	ZS11A02G043710	2.44723	4.30833	4.26405	4.24047	3.04711	2.40605	3.61819	8.24668	5.58566
BnCYP96A12d	ZS11C01G000660	0	0	0	0.232958	0.223578	0.222476	0.117126	0	0
BnCYP96A8a	ZS11A02G022580	7.36701	4.68068	1.6494	15.5474	7.73487	5.82856	8.14238	4.74279	10.4504
BnCYP94C1b	ZS11C04G023470	0.161465	2.41972	0.0599464	0	0	0.0289585	0	0.617286	0.238183
BnCYP94B1d	ZS11C02G067380	1.0839	2.32508	0.468382	3.501	1.51215	6.62189	6.87246	11.8007	1.51445
BnCYP86A8f	ZS11C06G000150	0	0	0	0	0.0131594	0	0	0	0
BnCYP96A15k	ZS11C09G022670	0.286168	0.742034	0.0182243	0.0554802	0.141771	0.295723	0.18148	0.293039	0.0892614
BnCYP94D2e	ZS11C06G024960	5.31172	3.34261	8.75723	3.01643	7.48476	4.43097	5.98742	3.84284	1.4981
BnCYP86A8c	ZS11A02G042380	0	0	0	0	0	0	0	0	0
BnCYP96A15h	ZS11C09G022560	184.664	11.0916	12.5717	46.9685	228.915	162.74	150.06	8.11219	8.36662
BnCYP96A1b	ZS11C08G015400	0.18963	0.0194271	0	0.154264	0.0198038	0.294539	0.0383696	0.0582696	0.261208
BnCYP96A13b	ZS11C04G047470	0	0	0	0	0	0	0	0	0
BnCYP96A8h	ZS11C02G033560	0.0953272	0.0479011	0.095231	0.23848	0.185408	0.0448629	0.0946074	0.0944081	0.326037
BnCYP86C1b	ZS11C05G024640	0	0	0	0	0	0	0	0	0
BnCYP94D2b	ZS11A07G022150	2.20026	0.681194	1.86803	0.53662	1.57728	0.480826	0.296063	0.924892	0.214693
BnCYP96A15i	ZS11C09G022580	0.27567	0	0	0.0727102	0.479454	0.205221	0.419604	0.144732	0
BnCYP86A1d	ZS11C03G012460	0.0639701	0	0	0	0	0	0.0162914	0	0
BnCYP86A1a	ZS11A02G010850	0	0	0	0	0	0	0	0	0
BnCYP704A2c	ZS11A05G005180	0	0	0	0	0	0	0	0	0
BnCYP96A2b	ZS11C01G000650	0	0.0217152	0	0	0	0	0	0	0
BnCYP96A3b	ZS11A08G008330	4.93944	0.649206	0	0.216007	0.971136	0.69162	0.647212	0	2.05449
BnCYP86C3a	ZS11A06G008230	0	0	0	0	0	0	0	0	0
BnCYP94B1e	ZS11C03G058870	0	0.0136457	0	0.0270387	0	0	0	0.0130945	0.0271279
BnCYP96A15l	ZS11C09G022680	1.89044	51.4065	9.9652	4.00214	1.02363	1.78836	3.26624	17.3692	21.0928
BnCYP86A8a	ZS11A05G005430	0	0	0	0	0	0	0	0	0
BnCYP96A8i	ZS11C03G075050	0	0	0	0	0	0	0	0	0
BnCYP86A8d	ZS11A03G041480	0	0	0	0	0.0124293	0	0.0388589	0.0250876	0
BnCYP96A8c	ZS11A06G042730	0	0	0	0	0	0	0	0	0
BnCYP94B1f	ZS11C09G008620	4.52388	12.8263	10.2316	8.67144	5.55193	3.22032	5.6875	5.73503	9.83844
BnCYP96A15g	ZS11C09G022550	141.522	12.4304	10.0227	35.0412	115.067	86.4872	38.0027	20.0027	1.65374
BnCYP96A12a	ZS11A01G000730	0	0.0339206	0	0	0.0671004	0.0994786	0	0	0
BnCYP96A15b	ZS11A09G017440	0	0	0	0	0	0	0	0	0
BnCYP96A8b	ZS11A04G010930	0	0.0185073	0.110224	0	0	0	0.0181196	0	0
BnCYP86A1b	ZS11A03G010730	0.0321611	0	0	0	0	0	0.0159591	0	0
BnCYP86A2c	ZS11C02G000270	0	0	0	0	0	0	0	0	0
BnCYP86A4a	ZS11A09G062840	0.444567	0.0934938	0	0.0560476	0.187364	0.340995	0.0411917	0.243679	0.133398
BnCYP96A10a	ZS11A06G042740	1.02856	0.0378753	0	0.0760063	0.201077	0.215747	0.168556	0.674429	0
BnCYP86C4a	ZS11A08G028800	0	0	0	0	0	0	0	0	0
BnCYP86C2d	ZS11C09G031230	0.804955	0.47422	1.23629	0.463419	0.521024	0.554559	0.637104	0.502078	0.261244
BnCYP96A15a	ZS11A09G017430	47.0689	2.3495	0.416138	1.54915	15.301	18.609	3.32992	5.89034	0.115852
BnCYP86C2b	ZS11A09G023370	0.291562	0.369393	1.03314	0.209226	0.560628	0.457563	0.594118	0.354936	0.230297
BnCYP704B1a	ZS11A07G034230	0	0	0	0	0.0601432	0.0147297	0	0	0
BnCYP86A8b	ZS11C04G006620	0	0	0	0	0	0	0	0	0
BnCYP94B3c	ZS11C03G061950	0	0	0	0	0	0	0	0	0
BnCYP96A11	ZS11C07G063700	0	0	0	0	0	0	0	0	0
BnCYP86A4b	ZS11A10G000470	8.34057	6.47265	2.44207	3.00285	4.51279	49.1415	5.4415	22.4619	3.76211
BnCYP96A8k	ZS11C07G063710	0	0.0486968	0	0.0161062	0.139394	0.0308187	0.322081	0.031047	0.0307906
BnCYP86C1a	ZS11A09G035980	0	0	0	0	0	0	0	0	0
BnCYP96A5b	ZS11C08G051460	0.0380563	0.0183211	0	0	0	0	0	0.0570907	0
BnCYP96A9b	ZS11C07G063740	6.14476	4.2856	13.8817	15.053	13.6401	4.79507	15.515	0.693143	25.5529
BnCYP704A2f	ZS11C04G006330	0	0	0	0	0	0	0	0	0
BnCYP96A4b	ZS11C03G016310	0	0	0	0	0	0	0	0	0
BnCYP96A1a	ZS11A08G009590	0.221672	0.0421982	0.013438	0.0286272	0.0958908	0.0943476	0.197077	0.0272851	0.041793

## Sheet: Table S9
Table S9. Primers used in this study.
Primer	Sequence(5’ to 3’)	Usage
T1&T2-CF1	ATATATGGTCTCTATTGATGGATCTTCTTGCACCGATGTT	BnCYP704B1a and BnCYP704B1b Target 1 & 2
T1&T2-CF2	GATGGATCTTCTTGCACCGATGTTTTAGAGCTAGAAATAGC
T1&T2-CR2	CACCAAAGGCCATGTCTTGGGCAATCTCTTAGTCGACTCTAC
T1&T2-CR1	ATTATTGGTCTCTAAACACCAAAGGCCATGTCTTGGGCAA
T3&T4-CF1	ATATATGGTCTCTATTGAGGTCCCAAGACATGGCCTTGTT	BnCYP704B1a and BnCYP704B1b Target 3 & 4
T3&T4-CF2	GAGGTCCCAAGACATGGCCTTGTTTTAGAGCTAGAAATAGC
T3&T4-CR2	CAATGCACGACTGGCTCGTTGCAATCTCTTAGTCGACTCTAC
T3&T4-CR1	ATTATTGGTCTCTAAACAATGCACGACTGGCTCGTTGCAA
T5&T6-CF1	ATATATGGTCTCTATTGTCAATTCAGATGGAGAGCTCGTT	BnCYP704B1a and BnCYP704B1b Target 5 & 6
T5&T6-CF2	GTCAATTCAGATGGAGAGCTCGTTTTAGAGCTAGAAATAGC
T5&T6-CR2	CAGAATCTTAGAGACTTCAGTCAATCTCTTAGTCGACTCTAC
T5&T6-CR1	ATTATTGGTCTCTAAACAGAATCTTAGAGACTTCAGTCAA
BnACTIN-FOR	CAGCACTTTCCAACAGATG	BnACTIN RT-PCR
BnACTIN-REV	AGAATATGGGCAGTTGTCC
BnCYP704B1a/b-FOR	CACACCGTTGCGTCAATAC	BnCYP704B1a/b RT-PCR
BnCYP704B1a/b-REV	TAGGTCCAGCCTGAAATGC
BnCYP704B1a/b-FOR	CCACCAAACAAACAAGATAG	BnCYP704B1 edited events genotyping
BnCYP704B1a-REV	TTCCTCAACGGTATAGAAAC
BnCYP704B1b-REV	TAAATCTGGTCCTGGATATG

## Sheet: Table S10 
Table S10. Potential off-target sites of Target-5 and Target-6 detected in GMS plants.
Off-target site	Name of the putative off-target site	Target locus	Sequence of the target site	No. of mismatching bases	No. of plants sequenced	No. of plants with mutations
Target-5	Target-5-3-1	chrC04:30241774-30241796 (-)	TCAAaTCAGAaGGAGAGCTgAGG	3	5	0
Target-6	Target-6-3-1	chrA05:21209128-21209149 (+)	ACTGAAGgtTtTAAGATTCTAGG	3	6	0
	Target-6-3-2	chrA08:3835179-3835190 (+)	ACTGAAGTCTCcAAGATTgaAGG	3	5	0
	Target-6-3-3	chrA09:1351180-1351201(+)	cCTGAAaTCTCTcAGATTCTCGG	3	7	0
	Target-6-3-4	chrC01:11035851-11035872 (-)	AaTGAAGTtaCTAAGATTCTTGG	3	5	0
	Target-6-3-5	chrC04:30241775-30241796 (-)	TCAAaTCAGAaGGAGAGCTgAGG	3	7	0
	Target-6-3-6	chrC02:3718040-3718061(-)	gCTcAAGTCTCTAAGcTTCTCGG	3	5	0
	Target-6-3-7	chrC03:53399552-53399573 (-)	ACTGcAGTCTCTAAGATTgaAGG	3	8	0
	Target-6-3-8	chrC08:14181117-14181138(+)	ACTGcAGTCTCTAAGATTaaAGG	3	5	0
	Target-6-3-9	chrC09:11521871-11521892 (-)	cCTGAAaTCTCTcAGATTCTCGG	3	6	0
	Target-6-3-10	chrAnn_random:36832890-36832911(-)	ACTGAAGTaTCTAAttTTCTTGG	3	7	0
	Target-6-3-11	chrCnn_random:48569587-48569608(-)	ACTGAAGTCTCcAAGATTgaAGG	3	5	0
	Target-6-3-12	chrCnn_random:49708405-49708426(-)	ACTGcAGTCTCTAAGATTgaAGG	3	8	0
